# Supplementary material for: Causal Effects of Genetically Predicted Cardiovascular Risk Factors on Chronic Kidney Disease: A Two-Sample Mendelian Randomization Study
Source: Front Genet. 2019 May 3;10:415. doi: 10.3389/fgene.2019.00415 (PMC6509563; doi:10.3389/fgene.2019.00415)
Supplement: Supplementary file 1 [file Table_1.XLSX]

## Sheet: ST1
Table S1: study information
Exposures						Outcome						approximate.overlap.sample(%)
Traits	Study	full name	Sample	Ancestor	Adjust confounders	Trait	Study	full name	Sample	Ancestor	Adjust confounders
HDL cholesterol	GLGC	Global Lipids Genetics Consortium	187167	European	age,sex,BMI,population stratification	CKD	CKDGen	chronic kidney disease genes	117165	European	age,sex,population stratification	2282(0.75%)
LDL cholesterol	GLGC	Global Lipids Genetics Consortium	173082	European	age,sex,BMI,population stratification							2282(0.79%)
Total cholesterol	GLGC	Global Lipids Genetics Consortium	187365	European	age,sex,BMI,population stratification							2282(0.75%)
Triglycerides	GLGC	Global Lipids Genetics Consortium	177861	European	age,sex,BMI,population stratification							2282(0.77%)
HbA1C	MAGIC	Meta-Analyses of Glucose and Insulin-related Traits Consortium	46368	European	age,sex,BMI,population stratification							704(0.43%)
Fasting glucose	MAGIC	Meta-Analyses of Glucose and Insulin-related Traits Consortium	133010	European	age,sex,BMI,population stratification							704(0.28%)
Diastolic blood pressure	UK Biobank	biobank study in the United Kingdom	317756	European	age,sex,BMI,population stratification							64093(14.7%)
Systolic blood pressure	UK Biobank	biobank study in the United Kingdom	317754	European	age,sex,BMI,population stratification							64093(14.7%)
HDL: high density lipoprotein; LDL: low density lipoprotein; HbA1c: glycated hemoglobin;

## Sheet: ST2
Table S2: Independent IVs of CKD
SNP	exposure	beta.exposure	se.exposure	pval.exposure	outcome	samplesize.exposure	beta.outcome	se.outcome	pval.outcome	samplesize.outcome	palindromic	eaf.exposure	eaf.outcome	effect_allele.exposure	other_allele.exposure	effect_allele.outcome	other_allele.outcome	proxy.outcome	target_snp.outcome	proxy_snp.outcome	target_a1.outcome	target_a2.outcome	proxy_a1.outcome	proxy_a2.outcome
rs10019888	HDL cholesterol	0.027	0.0046	4.901e-08	Chronic kidney disease	187167	-0.018	0.02	0.37	118140	FALSE	0.8364	0.731	A	G	A	G	NA	NA	NA	NA	NA	NA	NA
rs10087900	HDL cholesterol	0.0231	0.0036	2.174e-09	Chronic kidney disease	187167	-0.006	0.016	0.7	117283	FALSE	0.5607	0.473	G	A	G	A	NA	NA	NA	NA	NA	NA	NA
rs102275	HDL cholesterol	0.0391	0.0035	6.404e-28	Chronic kidney disease	187167	0.011	0.016	0.48	118145	FALSE	0.628	0.649	T	C	T	C	NA	NA	NA	NA	NA	NA	NA
rs103294	HDL cholesterol	0.0523	0.0044	3.995e-30	Chronic kidney disease	187167	-0.027	0.019	0.16	117282	FALSE	0.186	0.155	T	C	T	C	NA	NA	NA	NA	NA	NA	NA
rs10468017	HDL cholesterol	0.1179	0.0038	1.21e-188	Chronic kidney disease	187167	0.0049	0.017	0.78	118131	FALSE	0.2757	0.308	T	C	T	C	NA	NA	NA	NA	NA	NA	NA
rs1047891	HDL cholesterol	0.0269	0.0039	8.73e-10	Chronic kidney disease	187167	-0.096	0.018	5.4e-08	114829	FALSE	0.6979	0.708	C	A	C	A	TRUE	rs1047891	rs715	A	C	C	T
rs10761771	HDL cholesterol	0.0198	0.0034	4.12e-09	Chronic kidney disease	187167	-0.0079	0.015	0.6	118140	FALSE	0.467	0.492	C	T	C	T	NA	NA	NA	NA	NA	NA	NA
rs10808546	HDL cholesterol	0.0409	0.0034	4.106e-30	Chronic kidney disease	187167	0.036	0.015	0.017	118146	FALSE	0.4459	0.411	T	C	T	C	NA	NA	NA	NA	NA	NA	NA
rs11045163	HDL cholesterol	0.0217	0.0035	3.196e-09	Chronic kidney disease	187167	-0.018	0.015	0.24	118138	FALSE	0.4063	0.473	G	A	G	A	NA	NA	NA	NA	NA	NA	NA
rs11065987	HDL cholesterol	0.0222	0.0035	1.225e-09	Chronic kidney disease	187167	-0.014	0.016	0.35	118137	FALSE	0.5778	0.664	A	G	A	G	NA	NA	NA	NA	NA	NA	NA
rs11765979	HDL cholesterol	0.0412	0.0048	3.111e-17	Chronic kidney disease	187167	-0.029	0.015	0.056	116370	FALSE	0.4578	0.445	C	A	C	A	NA	NA	NA	NA	NA	NA	NA
rs11789603	HDL cholesterol	0.06	0.006	3.695e-21	Chronic kidney disease	187167	0.0015	0.026	0.95	118139	FALSE	0.08971	0.065	T	C	T	C	NA	NA	NA	NA	NA	NA	NA
rs12133576	HDL cholesterol	0.0243	0.0035	6.15e-11	Chronic kidney disease	187167	0.0042	0.016	0.79	118142	FALSE	0.3549	0.305	A	G	A	G	NA	NA	NA	NA	NA	NA	NA
rs12145743	HDL cholesterol	0.0203	0.0036	1.803e-08	Chronic kidney disease	187167	0.011	0.016	0.49	118141	FALSE	0.3311	0.319	G	T	G	T	NA	NA	NA	NA	NA	NA	NA
rs12412743	HDL cholesterol	0.0291	0.0045	1.307e-09	Chronic kidney disease	187167	0.015	0.02	0.46	118142	FALSE	0.847	0.854	C	T	C	T	NA	NA	NA	NA	NA	NA	NA
rs12740374	HDL cholesterol	0.0343	0.0041	1.687e-15	Chronic kidney disease	187167	0.013	0.018	0.47	118141	FALSE	0.2124	0.294	T	G	T	G	NA	NA	NA	NA	NA	NA	NA
rs12748152	HDL cholesterol	0.0506	0.0062	9.737e-16	Chronic kidney disease	187167	0.053	0.029	0.065	118141	FALSE	0.92876	0.92	C	T	C	T	NA	NA	NA	NA	NA	NA	NA
rs12801636	HDL cholesterol	0.0235	0.0042	3.147e-08	Chronic kidney disease	187167	-0.014	0.018	0.44	118141	FALSE	0.2243	0.217	A	G	A	G	NA	NA	NA	NA	NA	NA	NA
rs13076253	HDL cholesterol	0.0283	0.0048	4.961e-09	Chronic kidney disease	187167	-0.023	0.022	0.3	118141	FALSE	0.8522	0.872	A	C	A	C	NA	NA	NA	NA	NA	NA	NA
rs13099479	HDL cholesterol	0.036	0.0062	1.819e-08	Chronic kidney disease	187167	0.013	0.027	0.64	118139	FALSE	0.08971	0.093	A	G	A	G	NA	NA	NA	NA	NA	NA	NA
rs13107325	HDL cholesterol	0.0708	0.0078	1.065e-15	Chronic kidney disease	187167	-0.054	0.029	0.06	118142	FALSE	0.92216	0.903	C	T	C	T	NA	NA	NA	NA	NA	NA	NA
rs13702	HDL cholesterol	0.1058	0.0038	1.28e-160	Chronic kidney disease	187167	-0.012	0.016	0.46	118141	FALSE	0.3127	0.288	C	T	C	T	NA	NA	NA	NA	NA	NA	NA
rs1515110	HDL cholesterol	0.0323	0.0035	8.038e-18	Chronic kidney disease	187167	0.0088	0.015	0.57	118131	FALSE	0.3813	0.363	G	T	G	T	NA	NA	NA	NA	NA	NA	NA
rs1689797	HDL cholesterol	0.0358	0.0036	2.852e-21	Chronic kidney disease	187167	0.011	0.016	0.47	118142	FALSE	0.6979	0.681	C	A	C	A	NA	NA	NA	NA	NA	NA	NA
rs16942887	HDL cholesterol	0.0831	0.0051	8.281e-54	Chronic kidney disease	187167	0.015	0.023	0.53	118142	FALSE	0.1332	0.093	A	G	A	G	NA	NA	NA	NA	NA	NA	NA
rs16965220	HDL cholesterol	0.0219	0.0037	7.909e-09	Chronic kidney disease	187167	-0.0029	0.017	0.86	118139	FALSE	0.2982	0.265	A	C	A	C	NA	NA	NA	NA	NA	NA	NA
rs17145738	HDL cholesterol	0.0408	0.0053	4.952e-13	Chronic kidney disease	187167	-0.0064	0.024	0.79	118133	FALSE	0.1174	0.119	T	C	T	C	NA	NA	NA	NA	NA	NA	NA
rs17173637	HDL cholesterol	0.0363	0.0057	1.899e-08	Chronic kidney disease	187167	0.0036	0.027	0.89	118142	FALSE	0.90237	0.942	T	C	T	C	NA	NA	NA	NA	NA	NA	NA
rs181360	HDL cholesterol	0.0376	0.0042	9.238e-18	Chronic kidney disease	187167	-0.014	0.019	0.47	118141	FALSE	0.8008	0.83	T	G	T	G	NA	NA	NA	NA	NA	NA	NA
rs1866956	HDL cholesterol	0.0217	0.0037	7.964e-10	Chronic kidney disease	187167	-0.0028	0.017	0.87	118136	FALSE	0.6755	0.695	T	C	T	C	NA	NA	NA	NA	NA	NA	NA
rs1877031	HDL cholesterol	0.0336	0.0036	1.204e-19	Chronic kidney disease	187167	0.019	0.016	0.23	118145	FALSE	0.6755	0.681	A	G	A	G	NA	NA	NA	NA	NA	NA	NA
rs1883025	HDL cholesterol	0.0698	0.0041	1.496e-65	Chronic kidney disease	187167	-0.0054	0.018	0.76	118139	FALSE	0.7573	0.801	C	T	C	T	NA	NA	NA	NA	NA	NA	NA
rs1936800	HDL cholesterol	0.02	0.0034	3.055e-10	Chronic kidney disease	187167	-0.0099	0.015	0.52	116345	FALSE	0.5277	0.462	C	T	C	T	NA	NA	NA	NA	NA	NA	NA
rs1980493	HDL cholesterol	0.0318	0.0048	3.764e-10	Chronic kidney disease	187167	-0.015	0.021	0.48	118113	FALSE	0.8773	0.906	T	C	T	C	NA	NA	NA	NA	NA	NA	NA
rs2013208	HDL cholesterol	0.0254	0.0036	8.916e-12	Chronic kidney disease	187167	-0.001	0.015	0.94	118142	FALSE	0.5053	0.46	T	C	T	C	NA	NA	NA	NA	NA	NA	NA
rs205262	HDL cholesterol	0.0283	0.0039	3.878e-13	Chronic kidney disease	187167	-0.049	0.017	0.0033	118134	FALSE	0.7335	0.728	A	G	A	G	NA	NA	NA	NA	NA	NA	NA
rs2066714	HDL cholesterol	0.0453	0.0071	7.258e-10	Chronic kidney disease	187167	0.027	0.023	0.24	118135	FALSE	0.1201	0.128	C	T	C	T	TRUE	rs2066714	rs3780543	C	T	G	A
rs2075650	HDL cholesterol	0.0554	0.0051	9.716e-26	Chronic kidney disease	187167	0.0028	0.024	0.91	117277	FALSE	0.8734	0.841	A	G	A	G	NA	NA	NA	NA	NA	NA	NA
rs2241210	HDL cholesterol	0.0332	0.0035	2.489e-20	Chronic kidney disease	187167	0.0011	0.015	0.94	118138	FALSE	0.5528	0.485	G	A	G	A	NA	NA	NA	NA	NA	NA	NA
rs2241770	HDL cholesterol	0.0989	0.0057	6.784e-60	Chronic kidney disease	187167	-0.0063	0.026	0.81	117278	FALSE	0.8971	0.894	T	C	T	C	NA	NA	NA	NA	NA	NA	NA
rs2250802	HDL cholesterol	0.034	0.0038	2.022e-17	Chronic kidney disease	187167	0.011	0.017	0.51	118142	FALSE	0.3193	0.279	G	A	G	A	NA	NA	NA	NA	NA	NA	NA
rs2278236	HDL cholesterol	0.0331	0.0035	3.185e-18	Chronic kidney disease	187167	-0.017	0.015	0.28	117285	FALSE	0.5435	0.588	A	G	A	G	NA	NA	NA	NA	NA	NA	NA
rs2288912	HDL cholesterol	0.0297	0.0036	7.148e-15	Chronic kidney disease	187167	-0.015	0.016	0.32	117280	TRUE	0.4987	0.417	G	C	G	C	NA	NA	NA	NA	NA	NA	NA
rs2290547	HDL cholesterol	0.0297	0.0046	3.69e-09	Chronic kidney disease	187167	0.017	0.02	0.41	117235	FALSE	0.7889	0.814	G	A	G	A	NA	NA	NA	NA	NA	NA	NA
rs2293889	HDL cholesterol	0.0312	0.0035	4.271e-17	Chronic kidney disease	187167	0.01	0.015	0.5	118141	FALSE	0.5871	0.58	G	T	G	T	NA	NA	NA	NA	NA	NA	NA
rs2454722	HDL cholesterol	0.0351	0.0044	3.308e-14	Chronic kidney disease	187167	-0.021	0.019	0.29	118132	FALSE	0.1451	0.159	G	A	G	A	NA	NA	NA	NA	NA	NA	NA
rs2602836	HDL cholesterol	0.0192	0.0034	4.964e-08	Chronic kidney disease	187167	0.044	0.015	0.0036	118134	FALSE	0.4274	0.432	A	G	A	G	NA	NA	NA	NA	NA	NA	NA
rs2606736	HDL cholesterol	0.0246	0.0043	4.799e-08	Chronic kidney disease	187167	-0.01	0.016	0.53	114847	FALSE	0.3945	0.407	C	T	C	T	NA	NA	NA	NA	NA	NA	NA
rs2642438	HDL cholesterol	0.0303	0.0039	7.781e-14	Chronic kidney disease	187167	0.035	0.017	0.046	118131	FALSE	0.7454	0.731	G	A	G	A	NA	NA	NA	NA	NA	NA	NA
rs2925979	HDL cholesterol	0.0351	0.0037	1.321e-19	Chronic kidney disease	187167	-0.032	0.016	0.054	118142	FALSE	0.7045	0.695	C	T	C	T	NA	NA	NA	NA	NA	NA	NA
rs3741414	HDL cholesterol	0.0296	0.004	6.095e-14	Chronic kidney disease	187167	-0.018	0.018	0.33	118077	FALSE	0.1913	0.246	T	C	T	C	NA	NA	NA	NA	NA	NA	NA
rs3822072	HDL cholesterol	0.0251	0.0034	4.058e-12	Chronic kidney disease	187167	-0.017	0.015	0.26	118134	FALSE	0.5119	0.525	G	A	G	A	NA	NA	NA	NA	NA	NA	NA
rs3847502	HDL cholesterol	0.048	0.0036	3.306e-38	Chronic kidney disease	187167	-0.057	0.017	0.00053	118141	FALSE	0.314	0.323	A	C	A	C	NA	NA	NA	NA	NA	NA	NA
rs3861397	HDL cholesterol	0.024	0.0036	8.401e-11	Chronic kidney disease	187167	-0.018	0.016	0.27	118135	FALSE	0.6583	0.643	A	G	A	G	NA	NA	NA	NA	NA	NA	NA
rs4142995	HDL cholesterol	0.0263	0.0037	9.365e-12	Chronic kidney disease	187167	-0.001	0.015	0.95	118142	FALSE	0.6161	0.674	G	T	G	T	NA	NA	NA	NA	NA	NA	NA
rs4148005	HDL cholesterol	0.0283	0.0036	5.743e-14	Chronic kidney disease	187167	-0.024	0.016	0.14	118138	FALSE	0.7005	0.717	T	G	T	G	NA	NA	NA	NA	NA	NA	NA
rs4240624	HDL cholesterol	0.0818	0.0058	1.323e-45	Chronic kidney disease	187167	0.01	0.027	0.71	118141	FALSE	0.9248	0.931	A	G	A	G	NA	NA	NA	NA	NA	NA	NA
rs4379922	HDL cholesterol	0.0247	0.0036	9.559e-12	Chronic kidney disease	187167	-0.0086	0.016	0.58	118144	FALSE	0.3496	0.389	C	T	C	T	NA	NA	NA	NA	NA	NA	NA
rs4465830	HDL cholesterol	0.0597	0.0044	5.175e-40	Chronic kidney disease	187167	0.025	0.019	0.2	118138	FALSE	0.7982	0.844	A	G	A	G	NA	NA	NA	NA	NA	NA	NA
rs4650994	HDL cholesterol	0.021	0.0034	6.696e-09	Chronic kidney disease	187167	-0.0087	0.015	0.56	118141	FALSE	0.5172	0.429	G	A	G	A	NA	NA	NA	NA	NA	NA	NA
rs4660293	HDL cholesterol	0.0353	0.004	2.863e-18	Chronic kidney disease	187167	-0.0073	0.018	0.68	118140	FALSE	0.7639	0.743	A	G	A	G	NA	NA	NA	NA	NA	NA	NA
rs4846914	HDL cholesterol	0.0479	0.0034	3.513e-41	Chronic kidney disease	187167	0.0003	0.016	0.98	118139	FALSE	0.5844	0.571	A	G	A	G	NA	NA	NA	NA	NA	NA	NA
rs4917014	HDL cholesterol	0.0222	0.0036	1.026e-08	Chronic kidney disease	187167	0.018	0.016	0.26	118143	FALSE	0.3404	0.321	G	T	G	T	NA	NA	NA	NA	NA	NA	NA
rs4939883	HDL cholesterol	0.0799	0.0045	1.796e-66	Chronic kidney disease	187167	-0.0001	0.02	0.99	118140	FALSE	0.8193	0.81	C	T	C	T	NA	NA	NA	NA	NA	NA	NA
rs4969178	HDL cholesterol	0.0263	0.0035	1.532e-12	Chronic kidney disease	187167	-0.0048	0.015	0.75	118138	FALSE	0.6266	0.597	G	A	G	A	NA	NA	NA	NA	NA	NA	NA
rs4983559	HDL cholesterol	0.0197	0.0036	9.565e-09	Chronic kidney disease	187167	0.0016	0.016	0.92	118145	FALSE	0.3773	0.376	G	A	G	A	NA	NA	NA	NA	NA	NA	NA
rs499974	HDL cholesterol	0.0263	0.0044	1.12e-08	Chronic kidney disease	187167	-0.0027	0.02	0.89	118140	FALSE	0.8245	0.804	C	A	C	A	NA	NA	NA	NA	NA	NA	NA
rs6031587	HDL cholesterol	0.0488	0.0074	1.919e-09	Chronic kidney disease	187167	-0.046	0.034	0.18	113958	FALSE	0.9314	0.915	C	T	C	T	NA	NA	NA	NA	NA	NA	NA
rs633695	HDL cholesterol	0.0885	0.0054	7.82e-58	Chronic kidney disease	187167	-0.026	0.017	0.12	118140	FALSE	0.285	0.292	G	A	G	A	NA	NA	NA	NA	NA	NA	NA
rs6450176	HDL cholesterol	0.0254	0.0039	6.875e-10	Chronic kidney disease	187167	0.041	0.018	0.023	118142	FALSE	0.7216	0.739	G	A	G	A	NA	NA	NA	NA	NA	NA	NA
rs6567160	HDL cholesterol	0.0257	0.0041	2.918e-09	Chronic kidney disease	187167	-0.031	0.018	0.086	118139	FALSE	0.7691	0.715	T	C	T	C	NA	NA	NA	NA	NA	NA	NA
rs676210	HDL cholesterol	0.066	0.004	2.345e-54	Chronic kidney disease	187167	-0.056	0.018	0.0021	118137	FALSE	0.2309	0.204	A	G	A	G	NA	NA	NA	NA	NA	NA	NA
rs6805251	HDL cholesterol	0.02	0.0035	1.332e-08	Chronic kidney disease	187167	-0.011	0.015	0.47	118141	FALSE	0.3813	0.332	T	C	T	C	NA	NA	NA	NA	NA	NA	NA
rs686030	HDL cholesterol	0.055	0.0049	4.292e-27	Chronic kidney disease	187167	-0.027	0.022	0.21	118139	FALSE	0.8588	0.863	A	C	A	C	NA	NA	NA	NA	NA	NA	NA
rs687339	HDL cholesterol	0.0316	0.0042	7.108e-13	Chronic kidney disease	187167	-0.025	0.018	0.17	118146	FALSE	0.2335	0.23	C	T	C	T	NA	NA	NA	NA	NA	NA	NA
rs702485	HDL cholesterol	0.0243	0.0034	6.45e-12	Chronic kidney disease	187167	-0.019	0.015	0.2	118141	FALSE	0.4499	0.456	G	A	G	A	NA	NA	NA	NA	NA	NA	NA
rs7306660	HDL cholesterol	0.0345	0.0036	3.341e-19	Chronic kidney disease	187167	-0.015	0.016	0.36	118139	FALSE	0.6306	0.588	G	A	G	A	NA	NA	NA	NA	NA	NA	NA
rs731839	HDL cholesterol	0.022	0.0037	3.441e-09	Chronic kidney disease	187167	-0.0006	0.016	0.97	118142	FALSE	0.6583	0.659	A	G	A	G	NA	NA	NA	NA	NA	NA	NA
rs737337	HDL cholesterol	0.0565	0.0061	4.564e-17	Chronic kidney disease	187167	0.029	0.028	0.3	118146	FALSE	0.9314	0.934	T	C	T	C	NA	NA	NA	NA	NA	NA	NA
rs7607980	HDL cholesterol	0.0447	0.0052	1.807e-15	Chronic kidney disease	187167	-0.0014	0.023	0.95	114478	FALSE	0.1491	0.142	C	T	C	T	NA	NA	NA	NA	NA	NA	NA
rs838876	HDL cholesterol	0.0493	0.0039	7.325e-33	Chronic kidney disease	187167	-0.01	0.017	0.54	117052	FALSE	0.3259	0.273	A	G	A	G	NA	NA	NA	NA	NA	NA	NA
rs9457931	HDL cholesterol	0.0552	0.0073	7.297e-13	Chronic kidney disease	187167	-0.012	0.038	0.75	103792	FALSE	0.9314	0.969	A	G	A	G	NA	NA	NA	NA	NA	NA	NA
rs964184	HDL cholesterol	0.1065	0.0071	6.086e-48	Chronic kidney disease	187167	-0.022	0.022	0.33	118140	TRUE	NA	0.879	C	G	C	G	NA	NA	NA	NA	NA	NA	NA
rs970548	HDL cholesterol	0.0258	0.0039	1.706e-10	Chronic kidney disease	187167	-0.015	0.017	0.38	118141	FALSE	0.277	0.226	C	A	C	A	NA	NA	NA	NA	NA	NA	NA
rs998584	HDL cholesterol	0.026	0.0038	2.269e-11	Chronic kidney disease	187167	-0.013	0.017	0.46	114749	FALSE	0.4855	0.527	C	A	C	A	NA	NA	NA	NA	NA	NA	NA
rs9989419	HDL cholesterol	0.1473	0.0036	0	Chronic kidney disease	187167	-0.0056	0.016	0.72	117936	FALSE	0.595	0.602	G	A	G	A	NA	NA	NA	NA	NA	NA	NA
rs10195252	LDL cholesterol	0.0238	0.0039	3.812e-08	Chronic kidney disease	173082	0.013	0.015	0.39	118087	FALSE	0.5818	0.558	T	C	T	C	NA	NA	NA	NA	NA	NA	NA
rs10490626	LDL cholesterol	0.0508	0.0069	1.697e-12	Chronic kidney disease	173082	-0.027	0.028	0.33	114465	FALSE	0.92084	0.894	G	A	G	A	NA	NA	NA	NA	NA	NA	NA
rs10832962	LDL cholesterol	0.032	0.004	6.619e-14	Chronic kidney disease	173082	-0.025	0.017	0.15	118138	FALSE	0.719	0.717	T	C	T	C	NA	NA	NA	NA	NA	NA	NA
rs10893499	LDL cholesterol	0.0521	0.0053	3.861e-21	Chronic kidney disease	173082	-0.034	0.022	0.13	117277	FALSE	0.1438	0.146	A	G	A	G	NA	NA	NA	NA	NA	NA	NA
rs10903129	LDL cholesterol	0.0328	0.0037	3.03e-17	Chronic kidney disease	173082	0.011	0.015	0.46	118146	FALSE	0.5369	0.544	G	A	G	A	NA	NA	NA	NA	NA	NA	NA
rs10947332	LDL cholesterol	0.0504	0.0056	6.969e-18	Chronic kidney disease	173082	-0.021	0.024	0.37	118139	FALSE	0.1319	0.123	A	G	A	G	NA	NA	NA	NA	NA	NA	NA
rs11563251	LDL cholesterol	0.0345	0.0062	4.499e-08	Chronic kidney disease	173082	-0.0061	0.025	0.81	118111	FALSE	0.1253	0.125	T	C	T	C	NA	NA	NA	NA	NA	NA	NA
rs1169288	LDL cholesterol	0.0375	0.004	6.447e-21	Chronic kidney disease	173082	0.014	0.016	0.39	118124	FALSE	0.3338	0.269	C	A	C	A	NA	NA	NA	NA	NA	NA	NA
rs12066643	LDL cholesterol	0.0389	0.0064	1.063e-08	Chronic kidney disease	173082	0.029	0.03	0.32	118133	FALSE	0.8813	0.92	C	T	C	T	NA	NA	NA	NA	NA	NA	NA
rs1250229	LDL cholesterol	0.0243	0.0042	3.13e-08	Chronic kidney disease	173082	0.019	0.017	0.29	118098	FALSE	0.7889	0.762	C	T	C	T	NA	NA	NA	NA	NA	NA	NA
rs12748152	LDL cholesterol	0.0499	0.0066	3.209e-12	Chronic kidney disease	173082	-0.053	0.029	0.065	118141	FALSE	0.07124	0.08	T	C	T	C	NA	NA	NA	NA	NA	NA	NA
rs12916	LDL cholesterol	0.0733	0.0038	7.792e-78	Chronic kidney disease	173082	0.001	0.016	0.95	118142	FALSE	0.4314	0.403	C	T	C	T	NA	NA	NA	NA	NA	NA	NA
rs13206249	LDL cholesterol	0.0378	0.0062	4.534e-08	Chronic kidney disease	173082	0.01	0.019	0.59	109916	FALSE	0.7836	0.711	G	A	G	A	NA	NA	NA	NA	NA	NA	NA
rs13277801	LDL cholesterol	0.0338	0.0038	3.994e-17	Chronic kidney disease	173082	0.0026	0.016	0.87	118137	FALSE	0.347	0.339	C	T	C	T	NA	NA	NA	NA	NA	NA	NA
rs1367117	LDL cholesterol	0.1186	0.004	9.48e-183	Chronic kidney disease	173082	0.0047	0.017	0.78	118129	FALSE	0.2876	0.335	A	G	A	G	NA	NA	NA	NA	NA	NA	NA
rs1408272	LDL cholesterol	0.052	0.0083	3.675e-09	Chronic kidney disease	173082	-0.013	0.034	0.69	112358	FALSE	0.94723	0.969	T	G	T	G	NA	NA	NA	NA	NA	NA	NA
rs1564348	LDL cholesterol	0.0481	0.005	2.762e-21	Chronic kidney disease	173082	0.0016	0.02	0.94	118140	FALSE	0.1451	0.17	C	T	C	T	NA	NA	NA	NA	NA	NA	NA
rs16831243	LDL cholesterol	0.0378	0.0055	9.063e-12	Chronic kidney disease	173082	0.0078	0.022	0.72	118137	FALSE	0.1807	0.071	T	C	T	C	NA	NA	NA	NA	NA	NA	NA
rs17404153	LDL cholesterol	0.0336	0.0054	1.832e-09	Chronic kidney disease	173082	-0.021	0.023	0.36	118142	FALSE	0.8562	0.872	G	T	G	T	NA	NA	NA	NA	NA	NA	NA
rs174583	LDL cholesterol	0.0522	0.0038	7.003e-41	Chronic kidney disease	173082	0.0092	0.016	0.57	117311	FALSE	0.6253	0.65	C	T	C	T	NA	NA	NA	NA	NA	NA	NA
rs1883025	LDL cholesterol	0.0296	0.0044	6.141e-11	Chronic kidney disease	173082	-0.0054	0.018	0.76	118139	FALSE	0.7573	0.801	C	T	C	T	NA	NA	NA	NA	NA	NA	NA
rs2000999	LDL cholesterol	0.065	0.0046	4.219e-41	Chronic kidney disease	173082	-0.0045	0.019	0.82	118133	FALSE	0.1847	0.165	A	G	A	G	NA	NA	NA	NA	NA	NA	NA
rs2030746	LDL cholesterol	0.0214	0.0038	8.605e-09	Chronic kidney disease	173082	-0.013	0.016	0.39	117276	FALSE	0.3984	0.412	T	C	T	C	NA	NA	NA	NA	NA	NA	NA
rs2073547	LDL cholesterol	0.0485	0.0049	1.923e-21	Chronic kidney disease	173082	0.029	0.022	0.18	115509	FALSE	0.1939	0.212	G	A	G	A	NA	NA	NA	NA	NA	NA	NA
rs2228603	LDL cholesterol	0.104	0.0072	4.433e-44	Chronic kidney disease	173082	-0.01	0.03	0.73	118128	FALSE	0.92876	0.903	C	T	C	T	NA	NA	NA	NA	NA	NA	NA
rs2315065	LDL cholesterol	0.1102	0.0158	5.23e-12	Chronic kidney disease	173082	0.049	0.043	0.26	107572	FALSE	0.08707	0.109	A	C	A	C	NA	NA	NA	NA	NA	NA	NA
rs2328223	LDL cholesterol	0.0299	0.005	5.632e-09	Chronic kidney disease	173082	0.014	0.02	0.49	117282	FALSE	0.2493	0.204	C	A	C	A	NA	NA	NA	NA	NA	NA	NA
rs2390536	LDL cholesterol	0.0223	0.0038	2.037e-08	Chronic kidney disease	173082	-0.006	0.016	0.7	118141	FALSE	0.3681	0.376	A	G	A	G	NA	NA	NA	NA	NA	NA	NA
rs2419604	LDL cholesterol	0.0302	0.004	7.49e-14	Chronic kidney disease	173082	0.0083	0.016	0.62	118147	FALSE	0.3179	0.283	A	G	A	G	NA	NA	NA	NA	NA	NA	NA
rs247616	LDL cholesterol	0.0547	0.0041	2.566e-37	Chronic kidney disease	173082	0.017	0.017	0.31	117273	FALSE	0.7071	0.625	C	T	C	T	NA	NA	NA	NA	NA	NA	NA
rs2495495	LDL cholesterol	0.0342	0.0059	3.52e-08	Chronic kidney disease	173082	-0.0074	0.025	0.76	113939	FALSE	0.1346	0.128	T	C	T	C	NA	NA	NA	NA	NA	NA	NA
rs2587534	LDL cholesterol	0.0391	0.0037	8.055e-25	Chronic kidney disease	173082	-0.012	0.015	0.43	118135	FALSE	0.5277	0.478	A	G	A	G	NA	NA	NA	NA	NA	NA	NA
rs2642438	LDL cholesterol	0.0352	0.0042	7.318e-16	Chronic kidney disease	173082	0.035	0.017	0.046	118131	FALSE	0.7454	0.731	G	A	G	A	NA	NA	NA	NA	NA	NA	NA
rs267733	LDL cholesterol	0.0331	0.0053	5.285e-09	Chronic kidney disease	173082	0.033	0.022	0.13	118124	FALSE	0.8628	0.872	A	G	A	G	NA	NA	NA	NA	NA	NA	NA
rs2710642	LDL cholesterol	0.0239	0.0038	6.089e-09	Chronic kidney disease	173082	0.011	0.016	0.5	118124	FALSE	0.6187	0.659	A	G	A	G	NA	NA	NA	NA	NA	NA	NA
rs2737252	LDL cholesterol	0.0314	0.0041	7.039e-14	Chronic kidney disease	173082	0.0013	0.017	0.94	118137	FALSE	0.7441	0.723	G	A	G	A	NA	NA	NA	NA	NA	NA	NA
rs2738459	LDL cholesterol	0.0532	0.0058	2.261e-19	Chronic kidney disease	173082	0.0008	0.016	0.96	111709	FALSE	0.5554	0.556	A	C	A	C	NA	NA	NA	NA	NA	NA	NA
rs2886232	LDL cholesterol	0.0451	0.0064	3.876e-11	Chronic kidney disease	173082	0.012	0.027	0.65	116448	FALSE	0.1201	0.155	T	C	T	C	NA	NA	NA	NA	NA	NA	NA
rs2954029	LDL cholesterol	0.0564	0.0036	2.095e-50	Chronic kidney disease	173082	-0.033	0.015	0.029	118135	TRUE	0.5317	0.623	A	T	A	T	NA	NA	NA	NA	NA	NA	NA
rs314253	LDL cholesterol	0.0242	0.0038	3.436e-10	Chronic kidney disease	173082	-0.028	0.016	0.078	118144	FALSE	0.6649	0.646	T	C	T	C	NA	NA	NA	NA	NA	NA	NA
rs3184504	LDL cholesterol	0.0268	0.0038	4.203e-12	Chronic kidney disease	173082	-0.023	0.015	0.13	118139	FALSE	0.5343	0.558	C	T	C	T	NA	NA	NA	NA	NA	NA	NA
rs364585	LDL cholesterol	0.0249	0.0038	4.278e-10	Chronic kidney disease	173082	0.0003	0.015	0.98	118139	FALSE	0.6332	0.577	G	A	G	A	NA	NA	NA	NA	NA	NA	NA
rs3757354	LDL cholesterol	0.0382	0.0044	2.087e-17	Chronic kidney disease	173082	-0.011	0.018	0.56	118144	FALSE	0.7902	0.788	C	T	C	T	NA	NA	NA	NA	NA	NA	NA
rs3780181	LDL cholesterol	0.0445	0.0074	1.764e-09	Chronic kidney disease	173082	-0.018	0.03	0.54	117273	FALSE	0.94723	0.947	A	G	A	G	NA	NA	NA	NA	NA	NA	NA
rs4253776	LDL cholesterol	0.0311	0.0059	3.353e-08	Chronic kidney disease	173082	0.0016	0.024	0.95	118142	FALSE	0.124	0.133	G	A	G	A	NA	NA	NA	NA	NA	NA	NA
rs4530754	LDL cholesterol	0.0275	0.0036	3.576e-12	Chronic kidney disease	173082	-0.02	0.015	0.17	118140	FALSE	0.5818	0.566	A	G	A	G	NA	NA	NA	NA	NA	NA	NA
rs4722551	LDL cholesterol	0.0391	0.0049	3.949e-14	Chronic kidney disease	173082	0.024	0.021	0.25	118065	FALSE	0.1702	0.192	C	T	C	T	NA	NA	NA	NA	NA	NA	NA
rs4942486	LDL cholesterol	0.0243	0.0037	2.261e-11	Chronic kidney disease	173082	0.027	0.015	0.067	118126	FALSE	0.4617	0.54	T	C	T	C	NA	NA	NA	NA	NA	NA	NA
rs4970712	LDL cholesterol	0.0339	0.0044	2.458e-13	Chronic kidney disease	173082	0.0013	0.019	0.94	118142	FALSE	0.8061	0.836	C	A	C	A	NA	NA	NA	NA	NA	NA	NA
rs579459	LDL cholesterol	0.0665	0.0045	2.419e-44	Chronic kidney disease	173082	0.015	0.019	0.43	115852	FALSE	0.215	0.204	C	T	C	T	NA	NA	NA	NA	NA	NA	NA
rs6016373	LDL cholesterol	0.0349	0.0037	7.947e-19	Chronic kidney disease	173082	0.015	0.015	0.33	118134	FALSE	0.6266	0.593	A	G	A	G	NA	NA	NA	NA	NA	NA	NA
rs6065311	LDL cholesterol	0.0417	0.0036	1.656e-30	Chronic kidney disease	173082	-0.011	0.015	0.48	118140	FALSE	0.4604	0.464	C	T	C	T	NA	NA	NA	NA	NA	NA	NA
rs646776	LDL cholesterol	0.1602	0.0044	1.63e-272	Chronic kidney disease	173082	-0.0014	0.018	0.94	118141	FALSE	0.7876	0.739	T	C	T	C	NA	NA	NA	NA	NA	NA	NA
rs6504872	LDL cholesterol	0.0274	0.0037	3.479e-13	Chronic kidney disease	173082	0.0039	0.015	0.8	118125	FALSE	0.4723	0.469	T	C	T	C	NA	NA	NA	NA	NA	NA	NA
rs6511720	LDL cholesterol	0.2209	0.0061	3.85e-262	Chronic kidney disease	173082	-0.064	0.024	0.0074	117279	FALSE	0.90237	0.894	G	T	G	T	NA	NA	NA	NA	NA	NA	NA
rs6544713	LDL cholesterol	0.0806	0.0041	4.843e-83	Chronic kidney disease	173082	0.004	0.017	0.81	114472	FALSE	0.2942	0.288	T	C	T	C	NA	NA	NA	NA	NA	NA	NA
rs6709904	LDL cholesterol	0.055	0.0085	4.577e-10	Chronic kidney disease	173082	0.0022	0.024	0.92	117276	FALSE	0.8865	0.879	A	G	A	G	NA	NA	NA	NA	NA	NA	NA
rs676388	LDL cholesterol	0.0265	0.0039	1.31e-11	Chronic kidney disease	173082	0.045	0.015	0.0029	117267	FALSE	0.4631	0.566	C	T	C	T	NA	NA	NA	NA	NA	NA	NA
rs6818397	LDL cholesterol	0.0224	0.004	1.677e-08	Chronic kidney disease	173082	0.0006	0.017	0.97	113960	FALSE	0.4129	0.367	T	G	T	G	NA	NA	NA	NA	NA	NA	NA
rs6882076	LDL cholesterol	0.0456	0.0038	3.31e-31	Chronic kidney disease	173082	0.032	0.016	0.04	118138	FALSE	0.6662	0.674	C	T	C	T	NA	NA	NA	NA	NA	NA	NA
rs6909746	LDL cholesterol	0.0263	0.0037	7.86e-11	Chronic kidney disease	173082	0.023	0.015	0.13	118130	FALSE	0.6082	0.596	C	T	C	T	NA	NA	NA	NA	NA	NA	NA
rs7551981	LDL cholesterol	0.0472	0.0038	1.362e-33	Chronic kidney disease	173082	0.0056	0.016	0.72	117305	FALSE	0.595	0.624	T	G	T	G	NA	NA	NA	NA	NA	NA	NA
rs7640978	LDL cholesterol	0.0392	0.0069	9.837e-09	Chronic kidney disease	173082	-0.026	0.027	0.34	117312	FALSE	0.8945	0.898	C	T	C	T	NA	NA	NA	NA	NA	NA	NA
rs7832643	LDL cholesterol	0.0339	0.0038	2.671e-17	Chronic kidney disease	173082	0.0066	0.016	0.67	113991	FALSE	0.405	0.423	T	G	T	G	NA	NA	NA	NA	NA	NA	NA
rs8017377	LDL cholesterol	0.0303	0.0038	2.516e-15	Chronic kidney disease	173082	-0.034	0.016	0.029	117236	FALSE	0.4591	0.522	A	G	A	G	NA	NA	NA	NA	NA	NA	NA
rs964184	LDL cholesterol	0.0855	0.0078	2.008e-26	Chronic kidney disease	173082	0.022	0.022	0.33	118140	TRUE	1	0.121	G	C	G	C	NA	NA	NA	NA	NA	NA	NA
rs9875338	LDL cholesterol	0.027	0.0037	2.21e-11	Chronic kidney disease	173082	-0.005	0.015	0.74	118141	FALSE	0.6121	0.584	G	A	G	A	NA	NA	NA	NA	NA	NA	NA
rs9987289	LDL cholesterol	0.0714	0.0066	8.529e-24	Chronic kidney disease	173082	0.0074	0.029	0.8	111703	FALSE	0.9248	0.931	G	A	G	A	NA	NA	NA	NA	NA	NA	NA
rs10088180	Total cholesterol	0.0228	0.004	6.018e-10	Chronic kidney disease	187365	0.037	0.017	0.031	118086	FALSE	0.3219	0.323	A	G	A	G	NA	NA	NA	NA	NA	NA	NA
rs10468017	Total cholesterol	0.0617	0.004	7.232e-48	Chronic kidney disease	187365	0.0049	0.017	0.78	118131	FALSE	0.2757	0.308	T	C	T	C	NA	NA	NA	NA	NA	NA	NA
rs10773003	Total cholesterol	0.0369	0.0058	4.083e-09	Chronic kidney disease	187365	0.032	0.025	0.21	118137	FALSE	0.08839	0.115	A	G	A	G	NA	NA	NA	NA	NA	NA	NA
rs10832962	Total cholesterol	0.0315	0.0039	1.539e-14	Chronic kidney disease	187365	-0.025	0.017	0.15	118138	FALSE	0.719	0.717	T	C	T	C	NA	NA	NA	NA	NA	NA	NA
rs10900221	Total cholesterol	0.0255	0.0041	7.963e-09	Chronic kidney disease	187365	-0.019	0.018	0.29	118142	FALSE	0.2731	0.217	A	G	A	G	NA	NA	NA	NA	NA	NA	NA
rs10904908	Total cholesterol	0.025	0.0036	2.601e-11	Chronic kidney disease	187365	-0.013	0.016	0.4	118141	FALSE	0.4538	0.385	G	A	G	A	NA	NA	NA	NA	NA	NA	NA
rs11153594	Total cholesterol	0.029	0.0036	1.266e-14	Chronic kidney disease	187365	0.023	0.015	0.14	118141	FALSE	0.6082	0.606	C	T	C	T	NA	NA	NA	NA	NA	NA	NA
rs11220462	Total cholesterol	0.0474	0.0058	5.487e-15	Chronic kidney disease	187365	-0.035	0.022	0.12	117275	FALSE	0.1425	0.144	A	G	A	G	NA	NA	NA	NA	NA	NA	NA
rs11563251	Total cholesterol	0.0368	0.0059	1.266e-09	Chronic kidney disease	187365	-0.0061	0.025	0.81	118111	FALSE	0.1253	0.125	T	C	T	C	NA	NA	NA	NA	NA	NA	NA
rs11694172	Total cholesterol	0.0277	0.0041	1.951e-09	Chronic kidney disease	187365	0.008	0.017	0.64	118132	FALSE	0.2164	0.27	G	A	G	A	NA	NA	NA	NA	NA	NA	NA
rs11753995	Total cholesterol	0.0489	0.0048	1.839e-23	Chronic kidney disease	187365	-0.0004	0.02	0.98	118133	FALSE	0.1464	0.168	A	G	A	G	NA	NA	NA	NA	NA	NA	NA
rs11789603	Total cholesterol	0.0427	0.0062	1.439e-11	Chronic kidney disease	187365	0.0015	0.026	0.95	118139	FALSE	0.08971	0.065	T	C	T	C	NA	NA	NA	NA	NA	NA	NA
rs11802413	Total cholesterol	0.0287	0.0035	1.576e-14	Chronic kidney disease	187365	0.0095	0.015	0.52	118139	FALSE	0.5369	0.544	T	C	T	C	NA	NA	NA	NA	NA	NA	NA
rs12412743	Total cholesterol	0.0298	0.0047	6.976e-10	Chronic kidney disease	187365	0.015	0.02	0.46	118142	FALSE	0.847	0.854	C	T	C	T	NA	NA	NA	NA	NA	NA	NA
rs12670798	Total cholesterol	0.0364	0.0041	9.478e-17	Chronic kidney disease	187365	0.0073	0.018	0.68	118141	FALSE	0.2243	0.195	C	T	C	T	NA	NA	NA	NA	NA	NA	NA
rs12916	Total cholesterol	0.0684	0.0036	4.547e-74	Chronic kidney disease	187365	0.001	0.016	0.95	118142	FALSE	0.4314	0.403	C	T	C	T	NA	NA	NA	NA	NA	NA	NA
rs13315871	Total cholesterol	0.0355	0.0061	3.48e-08	Chronic kidney disease	187365	-0.038	0.026	0.15	118142	FALSE	0.91953	0.876	G	A	G	A	NA	NA	NA	NA	NA	NA	NA
rs138777	Total cholesterol	0.0214	0.0037	4.74e-08	Chronic kidney disease	187365	0.0039	0.016	0.81	118130	FALSE	0.3483	0.335	A	G	A	G	NA	NA	NA	NA	NA	NA	NA
rs1535	Total cholesterol	0.0497	0.0037	8.624e-39	Chronic kidney disease	187365	0.0081	0.016	0.61	118145	FALSE	0.6372	0.659	A	G	A	G	NA	NA	NA	NA	NA	NA	NA
rs17526895	Total cholesterol	0.042	0.0067	5.777e-09	Chronic kidney disease	187365	-0.024	0.029	0.4	114473	FALSE	0.92216	0.905	A	G	A	G	NA	NA	NA	NA	NA	NA	NA
rs1800562	Total cholesterol	0.0565	0.0077	1.905e-12	Chronic kidney disease	187365	0.0008	0.032	0.98	113341	FALSE	0.95383	0.947	G	A	G	A	NA	NA	NA	NA	NA	NA	NA
rs181360	Total cholesterol	0.0278	0.0043	7.319e-10	Chronic kidney disease	187365	-0.014	0.019	0.47	118141	FALSE	0.8008	0.83	T	G	T	G	NA	NA	NA	NA	NA	NA	NA
rs1883025	Total cholesterol	0.0671	0.0042	5.749e-53	Chronic kidney disease	187365	-0.0054	0.018	0.76	118139	FALSE	0.7573	0.801	C	T	C	T	NA	NA	NA	NA	NA	NA	NA
rs1997243	Total cholesterol	0.0332	0.005	2.719e-10	Chronic kidney disease	187365	-0.0074	0.021	0.72	118142	FALSE	0.1306	0.15	G	A	G	A	NA	NA	NA	NA	NA	NA	NA
rs2000999	Total cholesterol	0.0617	0.0044	6.804e-41	Chronic kidney disease	187365	-0.0045	0.019	0.82	118133	FALSE	0.1847	0.165	A	G	A	G	NA	NA	NA	NA	NA	NA	NA
rs2030746	Total cholesterol	0.0199	0.0037	3.603e-08	Chronic kidney disease	187365	-0.013	0.016	0.39	117276	FALSE	0.3984	0.412	T	C	T	C	NA	NA	NA	NA	NA	NA	NA
rs2066714	Total cholesterol	0.0442	0.0076	1.136e-08	Chronic kidney disease	187365	0.027	0.023	0.24	118135	FALSE	0.1201	0.128	C	T	C	T	TRUE	rs2066714	rs3780543	C	T	G	A
rs2073547	Total cholesterol	0.0456	0.0047	3.83e-21	Chronic kidney disease	187365	0.029	0.022	0.18	115509	FALSE	0.1939	0.212	G	A	G	A	NA	NA	NA	NA	NA	NA	NA
rs2156552	Total cholesterol	0.057	0.0047	1.247e-31	Chronic kidney disease	187365	0.0023	0.02	0.91	118127	TRUE	0.8219	0.81	T	A	T	A	NA	NA	NA	NA	NA	NA	NA
rs2228603	Total cholesterol	0.1217	0.0069	1.049e-62	Chronic kidney disease	187365	-0.01	0.03	0.73	118128	FALSE	0.92876	0.903	C	T	C	T	NA	NA	NA	NA	NA	NA	NA
rs2235367	Total cholesterol	0.0357	0.0035	7.219e-25	Chronic kidney disease	187365	-0.011	0.015	0.47	118137	FALSE	0.4565	0.465	G	A	G	A	NA	NA	NA	NA	NA	NA	NA
rs2244608	Total cholesterol	0.0313	0.0037	9.618e-18	Chronic kidney disease	187365	0.014	0.016	0.38	118124	FALSE	0.3391	0.269	G	A	G	A	NA	NA	NA	NA	NA	NA	NA
rs2255141	Total cholesterol	0.0314	0.0039	6.514e-16	Chronic kidney disease	187365	0.0094	0.016	0.57	118140	FALSE	0.3193	0.292	A	G	A	G	NA	NA	NA	NA	NA	NA	NA
rs2277862	Total cholesterol	0.0349	0.0052	5.256e-11	Chronic kidney disease	187365	-0.045	0.021	0.032	118143	FALSE	0.8681	0.879	C	T	C	T	NA	NA	NA	NA	NA	NA	NA
rs2287623	Total cholesterol	0.0273	0.0036	4.085e-12	Chronic kidney disease	187365	-0.0041	0.015	0.79	118131	FALSE	0.405	0.354	G	A	G	A	NA	NA	NA	NA	NA	NA	NA
rs2315065	Total cholesterol	0.1102	0.0158	1.098e-11	Chronic kidney disease	187365	0.049	0.043	0.26	107572	FALSE	0.08707	0.109	A	C	A	C	NA	NA	NA	NA	NA	NA	NA
rs247616	Total cholesterol	0.0499	0.004	4.47e-32	Chronic kidney disease	187365	-0.017	0.017	0.31	117273	FALSE	0.2929	0.375	T	C	T	C	NA	NA	NA	NA	NA	NA	NA
rs2642438	Total cholesterol	0.037	0.004	1.283e-18	Chronic kidney disease	187365	0.035	0.017	0.046	118131	FALSE	0.7454	0.731	G	A	G	A	NA	NA	NA	NA	NA	NA	NA
rs2737252	Total cholesterol	0.0331	0.0039	1.634e-16	Chronic kidney disease	187365	0.0013	0.017	0.94	118137	FALSE	0.7441	0.723	G	A	G	A	NA	NA	NA	NA	NA	NA	NA
rs2738459	Total cholesterol	0.0387	0.0057	2.109e-11	Chronic kidney disease	187365	0.0008	0.016	0.96	111709	FALSE	0.5554	0.556	A	C	A	C	NA	NA	NA	NA	NA	NA	NA
rs281393	Total cholesterol	0.0322	0.0055	4.256e-08	Chronic kidney disease	187365	0.049	0.016	0.0029	118141	FALSE	0.6266	0.637	C	T	C	T	NA	NA	NA	NA	NA	NA	NA
rs2814982	Total cholesterol	0.0441	0.0057	3.678e-15	Chronic kidney disease	187365	-0.043	0.026	0.1	117271	FALSE	0.8931	0.885	C	T	C	T	NA	NA	NA	NA	NA	NA	NA
rs2886232	Total cholesterol	0.0358	0.0062	3.874e-08	Chronic kidney disease	187365	0.012	0.027	0.65	116448	FALSE	0.1201	0.155	T	C	T	C	NA	NA	NA	NA	NA	NA	NA
rs2954029	Total cholesterol	0.0622	0.0035	2.421e-65	Chronic kidney disease	187365	-0.033	0.015	0.029	118135	TRUE	0.5317	0.623	A	T	A	T	NA	NA	NA	NA	NA	NA	NA
rs314253	Total cholesterol	0.0233	0.0037	2.808e-10	Chronic kidney disease	187365	-0.028	0.016	0.078	118144	FALSE	0.6649	0.646	T	C	T	C	NA	NA	NA	NA	NA	NA	NA
rs3184504	Total cholesterol	0.0318	0.0037	1.623e-17	Chronic kidney disease	187365	-0.023	0.015	0.13	118139	FALSE	0.5343	0.558	C	T	C	T	NA	NA	NA	NA	NA	NA	NA
rs3757354	Total cholesterol	0.0348	0.0042	2.215e-15	Chronic kidney disease	187365	-0.011	0.018	0.56	118144	FALSE	0.7902	0.788	C	T	C	T	NA	NA	NA	NA	NA	NA	NA
rs3780181	Total cholesterol	0.0442	0.0071	6.668e-10	Chronic kidney disease	187365	-0.018	0.03	0.54	117273	FALSE	0.94723	0.947	A	G	A	G	NA	NA	NA	NA	NA	NA	NA
rs386003	Total cholesterol	0.0344	0.0058	4.519e-08	Chronic kidney disease	187365	-0.025	0.02	0.22	115507	FALSE	0.1992	0.164	T	G	T	G	TRUE	rs386003	rs398217	T	G	G	A
rs4253772	Total cholesterol	0.0322	0.0058	9.852e-09	Chronic kidney disease	187365	0.0063	0.024	0.79	118126	FALSE	0.1187	0.133	T	C	T	C	NA	NA	NA	NA	NA	NA	NA
rs4530754	Total cholesterol	0.0228	0.0035	1.678e-09	Chronic kidney disease	187365	-0.02	0.015	0.17	118140	FALSE	0.5818	0.566	A	G	A	G	NA	NA	NA	NA	NA	NA	NA
rs4738684	Total cholesterol	0.0392	0.0037	1.116e-23	Chronic kidney disease	187365	-0.0017	0.017	0.92	111697	FALSE	0.3522	0.322	A	G	A	G	NA	NA	NA	NA	NA	NA	NA
rs4752805	Total cholesterol	0.0251	0.0041	1.617e-09	Chronic kidney disease	187365	-0.018	0.018	0.33	118137	FALSE	0.2467	0.162	G	A	G	A	NA	NA	NA	NA	NA	NA	NA
rs4883201	Total cholesterol	0.035	0.0056	1.742e-09	Chronic kidney disease	187365	-0.042	0.024	0.081	118134	FALSE	0.8865	0.885	A	G	A	G	NA	NA	NA	NA	NA	NA	NA
rs4988235	Total cholesterol	0.0308	0.004	3.975e-14	Chronic kidney disease	187365	0.02	0.018	0.27	108867	FALSE	0.4763	0.27	G	A	G	A	NA	NA	NA	NA	NA	NA	NA
rs515135	Total cholesterol	0.1238	0.0046	6.38e-151	Chronic kidney disease	187365	0.0065	0.02	0.74	118131	FALSE	0.7823	0.777	C	T	C	T	NA	NA	NA	NA	NA	NA	NA
rs558971	Total cholesterol	0.0398	0.0036	7.025e-28	Chronic kidney disease	187365	-0.013	0.015	0.4	118137	FALSE	0.5303	0.487	G	A	G	A	NA	NA	NA	NA	NA	NA	NA
rs579459	Total cholesterol	0.062	0.0044	8.828e-42	Chronic kidney disease	187365	0.015	0.019	0.43	115852	FALSE	0.215	0.204	C	T	C	T	NA	NA	NA	NA	NA	NA	NA
rs581080	Total cholesterol	0.0377	0.0047	1.022e-13	Chronic kidney disease	187365	-0.018	0.02	0.36	118110	TRUE	0.8206	0.808	C	G	C	G	NA	NA	NA	NA	NA	NA	NA
rs6016373	Total cholesterol	0.0319	0.0036	1.002e-17	Chronic kidney disease	187365	0.015	0.015	0.33	118134	FALSE	0.6266	0.593	A	G	A	G	NA	NA	NA	NA	NA	NA	NA
rs633695	Total cholesterol	0.0433	0.0058	1.054e-14	Chronic kidney disease	187365	-0.026	0.017	0.12	118140	FALSE	0.285	0.292	G	A	G	A	NA	NA	NA	NA	NA	NA	NA
rs646776	Total cholesterol	0.1272	0.0042	4.77e-187	Chronic kidney disease	187365	-0.0014	0.018	0.94	118141	FALSE	0.7876	0.739	T	C	T	C	NA	NA	NA	NA	NA	NA	NA
rs6504872	Total cholesterol	0.025	0.0035	6.987e-12	Chronic kidney disease	187365	0.0039	0.015	0.8	118125	FALSE	0.4723	0.469	T	C	T	C	NA	NA	NA	NA	NA	NA	NA
rs6511720	Total cholesterol	0.1851	0.0059	5.43e-202	Chronic kidney disease	187365	-0.064	0.024	0.0074	117279	FALSE	0.90237	0.894	G	T	G	T	NA	NA	NA	NA	NA	NA	NA
rs6544713	Total cholesterol	0.0773	0.004	1.685e-81	Chronic kidney disease	187365	0.004	0.017	0.81	114472	FALSE	0.2942	0.288	T	C	T	C	NA	NA	NA	NA	NA	NA	NA
rs6573778	Total cholesterol	0.0263	0.0039	2.958e-11	Chronic kidney disease	187365	-0.029	0.017	0.095	117177	FALSE	0.471	0.527	T	C	T	C	NA	NA	NA	NA	NA	NA	NA
rs6603981	Total cholesterol	0.0351	0.0043	7.846e-15	Chronic kidney disease	187365	0.0014	0.019	0.94	118142	FALSE	0.8061	0.836	T	C	T	C	NA	NA	NA	NA	NA	NA	NA
rs6709904	Total cholesterol	0.0545	0.0083	8.395e-10	Chronic kidney disease	187365	0.0022	0.024	0.92	117276	FALSE	0.8865	0.879	A	G	A	G	NA	NA	NA	NA	NA	NA	NA
rs6818397	Total cholesterol	0.0254	0.0039	9.51e-11	Chronic kidney disease	187365	0.0006	0.017	0.97	113960	FALSE	0.4129	0.367	T	G	T	G	NA	NA	NA	NA	NA	NA	NA
rs6882076	Total cholesterol	0.0508	0.0037	5.354e-41	Chronic kidney disease	187365	0.032	0.016	0.04	118138	FALSE	0.6662	0.674	C	T	C	T	NA	NA	NA	NA	NA	NA	NA
rs7551981	Total cholesterol	0.0358	0.0037	7.497e-22	Chronic kidney disease	187365	0.0056	0.016	0.72	117305	FALSE	0.595	0.624	T	G	T	G	NA	NA	NA	NA	NA	NA	NA
rs7616006	Total cholesterol	0.0315	0.0036	8.406e-17	Chronic kidney disease	187365	-0.0035	0.015	0.82	118142	FALSE	0.5554	0.563	A	G	A	G	NA	NA	NA	NA	NA	NA	NA
rs7640978	Total cholesterol	0.0376	0.0066	1.658e-08	Chronic kidney disease	187365	-0.026	0.027	0.34	117312	FALSE	0.8945	0.898	C	T	C	T	NA	NA	NA	NA	NA	NA	NA
rs780093	Total cholesterol	0.0515	0.0036	2.591e-42	Chronic kidney disease	187365	-0.023	0.015	0.14	118132	FALSE	0.4129	0.394	T	C	T	C	NA	NA	NA	NA	NA	NA	NA
rs7832643	Total cholesterol	0.0289	0.0037	3.121e-13	Chronic kidney disease	187365	0.0066	0.016	0.67	113991	FALSE	0.405	0.423	T	G	T	G	NA	NA	NA	NA	NA	NA	NA
rs8103315	Total cholesterol	0.0422	0.0055	5.942e-15	Chronic kidney disease	187365	0.03	0.024	0.21	117231	FALSE	0.1359	0.168	A	C	A	C	NA	NA	NA	NA	NA	NA	NA
rs9272775	Total cholesterol	0.0317	0.0055	2.125e-08	Chronic kidney disease	187365	0.015	0.018	0.39	118076	FALSE	0.2823	0.423	C	T	C	T	NA	NA	NA	NA	NA	NA	NA
rs9306897	Total cholesterol	0.0488	0.0037	7.515e-37	Chronic kidney disease	187365	-0.011	0.016	0.5	118129	FALSE	0.3034	0.335	T	C	T	C	NA	NA	NA	NA	NA	NA	NA
rs9376090	Total cholesterol	0.0254	0.004	2.595e-09	Chronic kidney disease	187365	0.0015	0.017	0.93	118139	FALSE	0.7282	0.781	T	C	T	C	NA	NA	NA	NA	NA	NA	NA
rs9391858	Total cholesterol	0.0495	0.005	7.204e-22	Chronic kidney disease	187365	-0.037	0.022	0.087	118141	FALSE	0.1939	0.177	G	A	G	A	NA	NA	NA	NA	NA	NA	NA
rs964184	Total cholesterol	0.1214	0.0076	2.838e-55	Chronic kidney disease	187365	0.022	0.022	0.33	118140	TRUE	1	0.121	G	C	G	C	NA	NA	NA	NA	NA	NA	NA
rs9987289	Total cholesterol	0.0842	0.0063	1.844e-36	Chronic kidney disease	187365	0.0074	0.029	0.8	111703	FALSE	0.9248	0.931	G	A	G	A	NA	NA	NA	NA	NA	NA	NA
rs10401969	Triglycerides	0.121	0.0065	9.702e-70	Chronic kidney disease	177861	0.011	0.032	0.72	118141	FALSE	0.92876	0.903	T	C	T	C	NA	NA	NA	NA	NA	NA	NA
rs10440120	Triglycerides	0.0306	0.0044	5.343e-11	Chronic kidney disease	177861	-0.025	0.02	0.22	118145	FALSE	0.8325	0.827	C	A	C	A	NA	NA	NA	NA	NA	NA	NA
rs10501321	Triglycerides	0.0216	0.0035	1.412e-08	Chronic kidney disease	177861	0.058	0.017	0.00044	118141	FALSE	0.686	0.67	T	C	T	C	NA	NA	NA	NA	NA	NA	NA
rs10761762	Triglycerides	0.027	0.0033	1.061e-17	Chronic kidney disease	177861	0.0078	0.015	0.6	118140	FALSE	0.533	0.5	T	C	T	C	NA	NA	NA	NA	NA	NA	NA
rs10790162	Triglycerides	0.2305	0.0065	1.1e-249	Chronic kidney disease	177861	0.032	0.03	0.28	118140	FALSE	0.09103	0.038	A	G	A	G	NA	NA	NA	NA	NA	NA	NA
rs11057408	Triglycerides	0.0258	0.0035	2.049e-12	Chronic kidney disease	177861	0.025	0.016	0.11	118140	FALSE	0.6372	0.617	G	T	G	T	NA	NA	NA	NA	NA	NA	NA
rs11613352	Triglycerides	0.028	0.0039	9.397e-14	Chronic kidney disease	177861	0.013	0.018	0.47	116367	FALSE	0.8087	0.75	C	T	C	T	NA	NA	NA	NA	NA	NA	NA
rs11820504	Triglycerides	0.0604	0.0044	1.095e-39	Chronic kidney disease	177861	0.018	0.02	0.39	118132	FALSE	0.2032	0.169	C	T	C	T	NA	NA	NA	NA	NA	NA	NA
rs11974409	Triglycerides	0.0899	0.0042	1.36e-100	Chronic kidney disease	177861	0.0048	0.019	0.8	118147	FALSE	0.8061	0.819	A	G	A	G	NA	NA	NA	NA	NA	NA	NA
rs1260326	Triglycerides	0.1148	0.0034	2.29e-239	Chronic kidney disease	177861	-0.023	0.015	0.14	118130	FALSE	0.4129	0.42	T	C	T	C	NA	NA	NA	NA	NA	NA	NA
rs12676857	Triglycerides	0.0332	0.0046	7.291e-12	Chronic kidney disease	177861	0.051	0.021	0.016	118139	FALSE	0.1544	0.175	C	T	C	T	NA	NA	NA	NA	NA	NA	NA
rs12678919	Triglycerides	0.1702	0.0056	1.82e-199	Chronic kidney disease	177861	0.018	0.025	0.47	118120	FALSE	0.8786	0.885	A	G	A	G	NA	NA	NA	NA	NA	NA	NA
rs12748152	Triglycerides	0.0372	0.0059	1.1e-09	Chronic kidney disease	177861	-0.053	0.029	0.065	118141	FALSE	0.07124	0.08	T	C	T	C	NA	NA	NA	NA	NA	NA	NA
rs1321257	Triglycerides	0.0402	0.0034	5.986e-31	Chronic kidney disease	177861	0.0004	0.016	0.98	118133	FALSE	0.4063	0.408	G	A	G	A	NA	NA	NA	NA	NA	NA	NA
rs13389219	Triglycerides	0.0271	0.0034	2.598e-15	Chronic kidney disease	177861	0.013	0.015	0.39	118088	FALSE	0.591	0.556	C	T	C	T	NA	NA	NA	NA	NA	NA	NA
rs16948098	Triglycerides	0.08	0.0089	4.838e-17	Chronic kidney disease	177861	0.075	0.037	0.044	105680	FALSE	0.0409	0.038	A	G	A	G	TRUE	rs16948098	rs2929281	A	G	T	G
rs174535	Triglycerides	0.047	0.0034	1.733e-41	Chronic kidney disease	177861	-0.0091	0.016	0.57	118141	FALSE	0.3628	0.344	C	T	C	T	NA	NA	NA	NA	NA	NA	NA
rs17513135	Triglycerides	0.022	0.0039	1.633e-08	Chronic kidney disease	177861	0.012	0.018	0.49	118140	FALSE	0.2322	0.223	T	C	T	C	NA	NA	NA	NA	NA	NA	NA
rs1832007	Triglycerides	0.0327	0.0047	1.718e-12	Chronic kidney disease	177861	-0.0027	0.022	0.9	117266	FALSE	0.8681	0.931	A	G	A	G	NA	NA	NA	NA	NA	NA	NA
rs2043085	Triglycerides	0.0327	0.0034	7.809e-20	Chronic kidney disease	177861	0.011	0.016	0.49	118134	FALSE	0.3681	0.357	T	C	T	C	NA	NA	NA	NA	NA	NA	NA
rs2068888	Triglycerides	0.0241	0.0034	1.682e-11	Chronic kidney disease	177861	-0.027	0.015	0.077	117284	FALSE	0.5092	0.513	G	A	G	A	NA	NA	NA	NA	NA	NA	NA
rs2239520	Triglycerides	0.0236	0.0037	4.144e-10	Chronic kidney disease	177861	0.02	0.015	0.19	118141	FALSE	0.6266	0.602	G	A	G	A	NA	NA	NA	NA	NA	NA	NA
rs2247056	Triglycerides	0.0378	0.0039	3.861e-21	Chronic kidney disease	177861	-0.015	0.017	0.38	115854	FALSE	0.7823	0.717	C	T	C	T	NA	NA	NA	NA	NA	NA	NA
rs2250802	Triglycerides	0.023	0.0037	1.21e-10	Chronic kidney disease	177861	-0.011	0.017	0.51	118142	FALSE	0.6807	0.721	A	G	A	G	NA	NA	NA	NA	NA	NA	NA
rs247616	Triglycerides	0.0393	0.0037	1.123e-25	Chronic kidney disease	177861	0.017	0.017	0.31	117273	FALSE	0.7071	0.625	C	T	C	T	NA	NA	NA	NA	NA	NA	NA
rs2665357	Triglycerides	0.0212	0.0033	8.327e-10	Chronic kidney disease	177861	-0.001	0.015	0.95	118139	FALSE	0.5092	0.5	C	A	C	A	NA	NA	NA	NA	NA	NA	NA
rs287621	Triglycerides	0.0222	0.0037	7.671e-09	Chronic kidney disease	177861	0	0.017	1	118139	FALSE	0.2704	0.238	T	C	T	C	NA	NA	NA	NA	NA	NA	NA
rs2954022	Triglycerides	0.078	0.0033	2.23e-113	Chronic kidney disease	177861	-0.032	0.015	0.033	118141	FALSE	0.5303	0.623	C	A	C	A	NA	NA	NA	NA	NA	NA	NA
rs2972146	Triglycerides	0.0281	0.0034	2.974e-15	Chronic kidney disease	177861	-0.0081	0.015	0.6	118131	FALSE	0.6227	0.589	T	G	T	G	NA	NA	NA	NA	NA	NA	NA
rs3198697	Triglycerides	0.0198	0.0034	2.207e-08	Chronic kidney disease	177861	0.034	0.016	0.028	118142	FALSE	0.6174	0.566	C	T	C	T	NA	NA	NA	NA	NA	NA	NA
rs3760627	Triglycerides	0.0189	0.0034	5.293e-09	Chronic kidney disease	177861	-0.017	0.015	0.26	117283	FALSE	0.4683	0.451	C	T	C	T	NA	NA	NA	NA	NA	NA	NA
rs3761445	Triglycerides	0.0232	0.0034	8.062e-12	Chronic kidney disease	177861	0.03	0.015	0.047	118125	FALSE	0.6148	0.619	A	G	A	G	NA	NA	NA	NA	NA	NA	NA
rs38855	Triglycerides	0.0187	0.0033	2.109e-08	Chronic kidney disease	177861	0.014	0.015	0.35	118144	FALSE	0.5264	0.486	A	G	A	G	NA	NA	NA	NA	NA	NA	NA
rs439401	Triglycerides	0.0659	0.0038	1.423e-66	Chronic kidney disease	177861	-0.012	0.017	0.47	117279	FALSE	0.6201	0.625	C	T	C	T	NA	NA	NA	NA	NA	NA	NA
rs442177	Triglycerides	0.0309	0.0033	1.316e-18	Chronic kidney disease	177861	0.0037	0.015	0.81	118139	FALSE	0.5528	0.646	T	G	T	G	NA	NA	NA	NA	NA	NA	NA
rs4587594	Triglycerides	0.0694	0.0035	3.503e-82	Chronic kidney disease	177861	0.013	0.016	0.42	118140	FALSE	0.69	0.664	G	A	G	A	NA	NA	NA	NA	NA	NA	NA
rs4719841	Triglycerides	0.0232	0.0034	8.864e-11	Chronic kidney disease	177861	-0.0078	0.016	0.62	118099	FALSE	0.3826	0.317	G	A	G	A	NA	NA	NA	NA	NA	NA	NA
rs4738684	Triglycerides	0.0205	0.0035	8.819e-09	Chronic kidney disease	177861	-0.0017	0.017	0.92	111697	FALSE	0.3522	0.322	A	G	A	G	NA	NA	NA	NA	NA	NA	NA
rs4810479	Triglycerides	0.0474	0.0038	2.067e-34	Chronic kidney disease	177861	-0.037	0.017	0.035	118144	FALSE	0.2876	0.243	C	T	C	T	NA	NA	NA	NA	NA	NA	NA
rs588136	Triglycerides	0.0495	0.0041	3.365e-30	Chronic kidney disease	177861	-0.024	0.019	0.21	118138	FALSE	0.2058	0.243	C	T	C	T	NA	NA	NA	NA	NA	NA	NA
rs6029143	Triglycerides	0.0388	0.0071	4.933e-08	Chronic kidney disease	177861	-0.067	0.03	0.023	118140	FALSE	0.94195	0.925	C	T	C	T	NA	NA	NA	NA	NA	NA	NA
rs634869	Triglycerides	0.0272	0.0033	1.776e-14	Chronic kidney disease	177861	0.016	0.015	0.3	118140	FALSE	0.438	0.433	T	C	T	C	NA	NA	NA	NA	NA	NA	NA
rs645040	Triglycerides	0.0293	0.004	1.83e-12	Chronic kidney disease	177861	0.025	0.019	0.2	111710	FALSE	0.7691	0.77	T	G	T	G	NA	NA	NA	NA	NA	NA	NA
rs676210	Triglycerides	0.0733	0.0039	3.284e-71	Chronic kidney disease	177861	0.056	0.018	0.0021	118137	FALSE	0.7691	0.796	G	A	G	A	NA	NA	NA	NA	NA	NA	NA
rs6831256	Triglycerides	0.0258	0.0035	1.602e-12	Chronic kidney disease	177861	0.014	0.016	0.38	114818	FALSE	0.409	0.385	G	A	G	A	NA	NA	NA	NA	NA	NA	NA
rs6882076	Triglycerides	0.0286	0.0035	1.513e-15	Chronic kidney disease	177861	0.032	0.016	0.04	118138	FALSE	0.6662	0.674	C	T	C	T	NA	NA	NA	NA	NA	NA	NA
rs6995541	Triglycerides	0.0265	0.0037	1.343e-12	Chronic kidney disease	177861	0.0073	0.017	0.67	118125	FALSE	0.3219	0.328	G	A	G	A	NA	NA	NA	NA	NA	NA	NA
rs719726	Triglycerides	0.0199	0.0035	2.486e-08	Chronic kidney disease	177861	0.0044	0.016	0.78	113844	FALSE	0.529	0.597	T	C	T	C	NA	NA	NA	NA	NA	NA	NA
rs7248104	Triglycerides	0.0222	0.0034	5.045e-10	Chronic kidney disease	177861	0.015	0.015	0.33	118141	FALSE	0.5831	0.606	G	A	G	A	NA	NA	NA	NA	NA	NA	NA
rs731839	Triglycerides	0.0224	0.0036	2.651e-09	Chronic kidney disease	177861	0.0006	0.016	0.97	118142	FALSE	0.3417	0.341	G	A	G	A	NA	NA	NA	NA	NA	NA	NA
rs749671	Triglycerides	0.0211	0.0034	6.106e-10	Chronic kidney disease	177861	-0.027	0.015	0.08	118141	FALSE	0.6055	0.597	G	A	G	A	NA	NA	NA	NA	NA	NA	NA
rs8077889	Triglycerides	0.0252	0.0042	9.879e-09	Chronic kidney disease	177861	0.02	0.019	0.28	118139	FALSE	0.2441	0.235	C	A	C	A	NA	NA	NA	NA	NA	NA	NA
rs9686661	Triglycerides	0.0379	0.0044	2.541e-16	Chronic kidney disease	177861	-0.017	0.019	0.38	118141	FALSE	0.1768	0.195	T	C	T	C	NA	NA	NA	NA	NA	NA	NA
rs998584	Triglycerides	0.0293	0.0037	3.424e-15	Chronic kidney disease	177861	0.013	0.017	0.46	114749	FALSE	0.5145	0.473	A	C	A	C	NA	NA	NA	NA	NA	NA	NA
rs1046896	HbA1C	0.0346	0.0032	1.576e-26	Chronic kidney disease	46368	-0.0007	0.016	0.96	113998	FALSE	0.314	0.314	T	C	T	C	NA	NA	NA	NA	NA	NA	NA
rs1387153	HbA1C	0.0258	0.0039	3.961e-11	Chronic kidney disease	46368	-0.0069	0.017	0.68	118145	FALSE	0.272	0.272	T	C	T	C	NA	NA	NA	NA	NA	NA	NA
rs16926246	HbA1C	-0.089	0.0057	3.11e-54	Chronic kidney disease	46368	-0.022	0.026	0.4	118136	FALSE	0.11	0.109	T	C	T	C	NA	NA	NA	NA	NA	NA	NA
rs1799884	HbA1C	0.038	0.0041	1.451e-20	Chronic kidney disease	46368	0.011	0.02	0.58	118130	FALSE	0.195	0.195	T	C	T	C	NA	NA	NA	NA	NA	NA	NA
rs1800562	HbA1C	-0.0636	0.0069	2.593e-20	Chronic kidney disease	46368	-0.0008	0.032	0.98	113341	FALSE	0.053	0.053	A	G	A	G	NA	NA	NA	NA	NA	NA	NA
rs2779116	HbA1C	0.0237	0.004	2.751e-09	Chronic kidney disease	46368	0.008	0.017	0.64	118139	FALSE	NA	0.319	T	C	T	C	TRUE	rs2779116	rs857725	T	C	G	T
rs4737009	HbA1C	0.0269	0.0039	6.115e-12	Chronic kidney disease	46368	-0.026	0.018	0.16	118142	FALSE	0.27	0.27	A	G	A	G	NA	NA	NA	NA	NA	NA	NA
rs552976	HbA1C	-0.029	0.0034	8.157e-18	Chronic kidney disease	46368	-0.007	0.016	0.66	118133	FALSE	0.376	0.376	A	G	A	G	NA	NA	NA	NA	NA	NA	NA
rs7998202	HbA1C	-0.0307	0.0053	5.235e-09	Chronic kidney disease	46368	-0.045	0.022	0.042	117278	FALSE	0.13	0.88	A	G	A	G	NA	NA	NA	NA	NA	NA	NA
rs855791	HbA1C	0.0271	0.0036	2.742e-14	Chronic kidney disease	46368	0.005	0.016	0.75	118115	FALSE	0.412	0.412	A	G	A	G	NA	NA	NA	NA	NA	NA	NA
rs10747083	Fasting glucose	0.013	0.0023	7.57e-09	Chronic kidney disease	133010	-0.022	0.017	0.2	118137	FALSE	0.25	0.746	A	G	A	G	NA	NA	NA	NA	NA	NA	NA
rs10811661	Fasting glucose	0.024	0.0028	5.65e-18	Chronic kidney disease	133010	-0.0058	0.02	0.77	118023	FALSE	0.199	0.801	T	C	T	C	NA	NA	NA	NA	NA	NA	NA
rs10814916	Fasting glucose	0.016	0.0022	2.26e-13	Chronic kidney disease	133010	-0.0046	0.015	0.76	118111	FALSE	0.434	0.566	C	A	C	A	NA	NA	NA	NA	NA	NA	NA
rs10830963	Fasting glucose	-0.078	0.0025	1.07e-215	Chronic kidney disease	133010	0.025	0.018	0.17	118073	TRUE	0.3	0.7	C	G	C	G	NA	NA	NA	NA	NA	NA	NA
rs11195502	Fasting glucose	0.032	0.0037	1.97e-18	Chronic kidney disease	133010	-0.027	0.027	0.31	118134	FALSE	0.075	0.931	C	T	C	T	NA	NA	NA	NA	NA	NA	NA
rs11558471	Fasting glucose	0.029	0.0023	7.8e-37	Chronic kidney disease	133010	-0.0002	0.016	0.99	118142	FALSE	0.252	0.748	A	G	A	G	NA	NA	NA	NA	NA	NA	NA
rs11603334	Fasting glucose	0.019	0.0028	1.12e-11	Chronic kidney disease	133010	-0.0049	0.021	0.82	117279	FALSE	0.129	0.867	G	A	G	A	NA	NA	NA	NA	NA	NA	NA
rs11607883	Fasting glucose	0.021	0.0021	6.32e-24	Chronic kidney disease	133010	-0.0087	0.015	0.56	118141	FALSE	0.469	0.531	G	A	G	A	NA	NA	NA	NA	NA	NA	NA
rs11619319	Fasting glucose	-0.02	0.0024	1.33e-15	Chronic kidney disease	133010	-0.0094	0.018	0.6	118141	FALSE	0.212	0.788	A	G	A	G	NA	NA	NA	NA	NA	NA	NA
rs11708067	Fasting glucose	0.023	0.0026	1.3e-18	Chronic kidney disease	133010	-0.0043	0.018	0.82	118141	FALSE	0.226	0.774	A	G	A	G	NA	NA	NA	NA	NA	NA	NA
rs11715915	Fasting glucose	0.012	0.0022	4.9e-08	Chronic kidney disease	133010	0.018	0.017	0.27	118141	FALSE	0.274	0.726	C	T	C	T	NA	NA	NA	NA	NA	NA	NA
rs1260326	Fasting glucose	0.029	0.0021	2.17e-41	Chronic kidney disease	133010	0.023	0.015	0.14	118130	FALSE	0.42	0.58	C	T	C	T	NA	NA	NA	NA	NA	NA	NA
rs1280	Fasting glucose	0.026	0.0031	8.56e-18	Chronic kidney disease	133010	-0.0091	0.022	0.68	118142	FALSE	0.137	0.863	T	C	T	C	NA	NA	NA	NA	NA	NA	NA
rs17168486	Fasting glucose	-0.031	0.0028	3.17e-28	Chronic kidney disease	133010	-0.012	0.02	0.56	117280	FALSE	0.173	0.83	C	T	C	T	NA	NA	NA	NA	NA	NA	NA
rs174576	Fasting glucose	0.02	0.0022	1.18e-18	Chronic kidney disease	133010	0.0069	0.016	0.66	118141	FALSE	0.345	0.655	C	A	C	A	NA	NA	NA	NA	NA	NA	NA
rs2191349	Fasting glucose	-0.029	0.0021	1.28e-42	Chronic kidney disease	133010	-0.0081	0.015	0.59	118135	FALSE	0.467	0.523	G	T	G	T	NA	NA	NA	NA	NA	NA	NA
rs2302593	Fasting glucose	0.014	0.0023	9.26e-10	Chronic kidney disease	133010	-0.024	0.016	0.14	114920	TRUE	0.475	0.523	C	G	C	G	NA	NA	NA	NA	NA	NA	NA
rs3783347	Fasting glucose	0.017	0.0026	1.32e-10	Chronic kidney disease	133010	0.031	0.019	0.12	116340	FALSE	0.219	0.798	G	T	G	T	NA	NA	NA	NA	NA	NA	NA
rs3829109	Fasting glucose	0.017	0.0027	1.13e-10	Chronic kidney disease	133010	0.0018	0.02	0.93	114923	FALSE	0.345	0.643	G	A	G	A	NA	NA	NA	NA	NA	NA	NA
rs4502156	Fasting glucose	0.022	0.0021	1.38e-25	Chronic kidney disease	133010	0.014	0.016	0.38	118140	FALSE	0.42	0.58	T	C	T	C	NA	NA	NA	NA	NA	NA	NA
rs479661	Fasting glucose	-0.019	0.0028	8.56e-12	Chronic kidney disease	133010	0.0066	0.021	0.75	111701	FALSE	0.142	0.869	A	G	A	G	NA	NA	NA	NA	NA	NA	NA
rs4869272	Fasting glucose	-0.018	0.0022	1.02e-15	Chronic kidney disease	133010	0.029	0.016	0.071	118145	FALSE	0.323	0.323	C	T	C	T	NA	NA	NA	NA	NA	NA	NA
rs560887	Fasting glucose	0.071	0.0025	1.4e-178	Chronic kidney disease	133010	0.0093	0.017	0.58	114473	FALSE	0.326	0.674	C	T	C	T	NA	NA	NA	NA	NA	NA	NA
rs6072275	Fasting glucose	-0.016	0.0028	1.66e-08	Chronic kidney disease	133010	-0.019	0.021	0.36	118139	FALSE	0.142	0.854	G	A	G	A	NA	NA	NA	NA	NA	NA	NA
rs6113722	Fasting glucose	0.035	0.0053	2.49e-11	Chronic kidney disease	133010	-0.026	0.035	0.47	118130	FALSE	0.04	0.947	G	A	G	A	TRUE	rs6113722	rs6048205	A	G	G	A
rs6943153	Fasting glucose	-0.015	0.0022	1.63e-12	Chronic kidney disease	133010	0.01	0.016	0.53	118139	FALSE	0.279	0.721	C	T	C	T	NA	NA	NA	NA	NA	NA	NA
rs6975024	Fasting glucose	-0.061	0.0029	2.88e-99	Chronic kidney disease	133010	-0.0098	0.02	0.62	118129	FALSE	0.2	0.785	T	C	T	C	NA	NA	NA	NA	NA	NA	NA
rs749067	Fasting glucose	-0.017	0.0022	6.12e-15	Chronic kidney disease	133010	0.066	0.015	2e-05	118140	FALSE	0.376	0.376	C	T	C	T	NA	NA	NA	NA	NA	NA	NA
rs7651090	Fasting glucose	-0.013	0.0023	1.75e-08	Chronic kidney disease	133010	-0.017	0.016	0.3	118136	FALSE	0.296	0.704	A	G	A	G	NA	NA	NA	NA	NA	NA	NA
rs7903146	Fasting glucose	-0.022	0.0024	2.71e-20	Chronic kidney disease	133010	-0.012	0.016	0.46	118146	FALSE	0.279	0.721	C	T	C	T	NA	NA	NA	NA	NA	NA	NA
rs882020	Fasting glucose	-0.021	0.003	3.04e-12	Chronic kidney disease	133010	-0.031	0.022	0.16	118138	FALSE	0.121	0.879	C	T	C	T	NA	NA	NA	NA	NA	NA	NA
rs9368222	Fasting glucose	-0.014	0.0023	1e-09	Chronic kidney disease	133010	-0.0046	0.017	0.78	118137	FALSE	0.281	0.719	C	A	C	A	NA	NA	NA	NA	NA	NA	NA
rs983309	Fasting glucose	-0.026	0.0033	6.29e-15	Chronic kidney disease	133010	0.0037	0.025	0.88	118146	FALSE	0.097	0.903	G	T	G	T	NA	NA	NA	NA	NA	NA	NA
rs10195405	Diastolic blood pressure	-0.0160234	0.00271074	3.4024e-09	Chronic kidney disease	317756	0.0074	0.017	0.66	118130	TRUE	0.290262	0.283	T	A	T	A	TRUE	rs10195405	rs3811640	T	A	A	C
rs10260816	Diastolic blood pressure	0.0181228	0.00248266	2.88939e-13	Chronic kidney disease	317756	-0.0043	0.015	0.78	118141	TRUE	0.438201	0.363	G	C	G	C	NA	NA	NA	NA	NA	NA	NA
rs1035673	Diastolic blood pressure	-0.0148453	0.00251567	3.61324e-09	Chronic kidney disease	317756	0.007	0.015	0.65	118132	FALSE	0.6014	0.597	C	T	C	T	NA	NA	NA	NA	NA	NA	NA
rs1078721	Diastolic blood pressure	-0.0204718	0.00307276	2.69903e-11	Chronic kidney disease	317756	0.054	0.018	0.0034	118137	FALSE	0.201949	0.223	T	C	T	C	NA	NA	NA	NA	NA	NA	NA
rs10840457	Diastolic blood pressure	-0.020209	0.00264955	2.40278e-14	Chronic kidney disease	317756	-0.004	0.016	0.8	118138	FALSE	0.685336	0.743	G	A	G	A	NA	NA	NA	NA	NA	NA	NA
rs10975462	Diastolic blood pressure	0.0163622	0.00292752	2.28416e-08	Chronic kidney disease	317756	-0.0014	0.018	0.94	118130	FALSE	0.23069	0.19	G	A	G	A	NA	NA	NA	NA	NA	NA	NA
rs11021233	Diastolic blood pressure	-0.0224533	0.00338229	3.17431e-11	Chronic kidney disease	317756	0.0075	0.021	0.71	118140	FALSE	0.157738	0.156	A	G	A	G	NA	NA	NA	NA	NA	NA	NA
rs111346856	Diastolic blood pressure	0.0167541	0.00275486	1.19091e-09	Chronic kidney disease	317756	-0.021	0.016	0.2	118138	FALSE	0.276682	0.33	A	G	A	G	TRUE	rs111346856	rs17741131	A	G	C	T
rs11153730	Diastolic blood pressure	-0.0136777	0.00246168	2.75817e-08	Chronic kidney disease	317756	-0.001	0.015	0.95	118130	FALSE	0.493436	0.5	C	T	C	T	NA	NA	NA	NA	NA	NA	NA
rs11191580	Diastolic blood pressure	-0.0383235	0.00461086	9.48086e-17	Chronic kidney disease	317756	0	0.027	1	118142	FALSE	0.076747	0.075	C	T	C	T	NA	NA	NA	NA	NA	NA	NA
rs11222084	Diastolic blood pressure	-0.0225083	0.00254363	8.88355e-19	Chronic kidney disease	317756	0.014	0.016	0.38	118111	TRUE	0.372199	0.403	T	A	T	A	NA	NA	NA	NA	NA	NA	NA
rs11556924	Diastolic blood pressure	-0.0161262	0.00252292	1.64094e-10	Chronic kidney disease	317756	-0.032	0.017	0.054	118142	FALSE	0.390062	0.385	T	C	T	C	NA	NA	NA	NA	NA	NA	NA
rs11636952	Diastolic blood pressure	-0.0292466	0.0026799	1.00685e-27	Chronic kidney disease	317756	-0.027	0.016	0.093	118142	FALSE	0.694504	0.673	C	T	C	T	TRUE	rs11636952	rs3765066	T	C	G	A
rs11677058	Diastolic blood pressure	-0.0141056	0.00248902	1.45338e-08	Chronic kidney disease	317756	0.0079	0.015	0.6	118137	FALSE	0.463112	0.487	G	A	G	A	NA	NA	NA	NA	NA	NA	NA
rs11718573	Diastolic blood pressure	0.0146609	0.00246552	2.74428e-09	Chronic kidney disease	317756	-0.0087	0.015	0.56	118139	TRUE	0.501124	0.508	C	G	C	G	NA	NA	NA	NA	NA	NA	NA
rs11782222	Diastolic blood pressure	-0.025731	0.00298123	6.1091e-18	Chronic kidney disease	317756	-0.011	0.018	0.54	118141	FALSE	0.221433	0.123	A	G	A	G	NA	NA	NA	NA	NA	NA	NA
rs12185567	Diastolic blood pressure	0.0160752	0.00273804	4.33382e-09	Chronic kidney disease	317756	0.0045	0.017	0.79	118130	FALSE	0.719427	0.7	C	A	C	A	NA	NA	NA	NA	NA	NA	NA
rs12258967	Diastolic blood pressure	-0.0256081	0.00269466	2.04761e-21	Chronic kidney disease	317756	-0.0046	0.016	0.78	118111	TRUE	0.297673	0.352	G	C	G	C	NA	NA	NA	NA	NA	NA	NA
rs12324159	Diastolic blood pressure	0.0167795	0.00248674	1.5058e-11	Chronic kidney disease	317756	0.059	0.015	0.00011	116367	FALSE	0.430052	0.349	A	G	A	G	NA	NA	NA	NA	NA	NA	NA
rs12454132	Diastolic blood pressure	-0.0169904	0.00262664	9.91395e-11	Chronic kidney disease	317756	0.027	0.016	0.097	118123	FALSE	0.327691	0.301	G	A	G	A	TRUE	rs12454132	rs7242639	G	A	T	C
rs12494396	Diastolic blood pressure	0.0170451	0.00261205	6.78434e-11	Chronic kidney disease	317756	0.025	0.016	0.13	116372	TRUE	0.666903	0.655	C	G	C	G	TRUE	rs12494396	rs12495221	G	C	C	T
rs12656497	Diastolic blood pressure	0.0254059	0.00250925	4.31978e-24	Chronic kidney disease	317756	-0.01	0.015	0.5	118123	FALSE	0.596357	0.508	C	T	C	T	NA	NA	NA	NA	NA	NA	NA
rs12693302	Diastolic blood pressure	-0.0232688	0.00257799	1.79081e-19	Chronic kidney disease	317756	-0.021	0.016	0.19	118120	FALSE	0.649154	0.738	A	G	A	G	NA	NA	NA	NA	NA	NA	NA
rs12712691	Diastolic blood pressure	-0.0141256	0.00247191	1.10155e-08	Chronic kidney disease	317756	-0.028	0.015	0.069	118132	FALSE	0.467713	0.5	T	C	T	C	NA	NA	NA	NA	NA	NA	NA
rs12906962	Diastolic blood pressure	0.0219641	0.00265746	1.40136e-16	Chronic kidney disease	317756	0.015	0.017	0.38	118093	FALSE	0.318339	0.335	C	T	C	T	NA	NA	NA	NA	NA	NA	NA
rs13107325	Diastolic blood pressure	-0.0423173	0.0046836	1.64558e-19	Chronic kidney disease	317756	0.054	0.029	0.06	118142	FALSE	0.0747926	0.097	T	C	T	C	NA	NA	NA	NA	NA	NA	NA
rs13293465	Diastolic blood pressure	-0.0146866	0.00258236	1.29195e-08	Chronic kidney disease	317756	-0.023	0.016	0.17	118125	FALSE	0.351794	0.397	T	C	T	C	NA	NA	NA	NA	NA	NA	NA
rs134041	Diastolic blood pressure	-0.0151569	0.00248751	1.10793e-09	Chronic kidney disease	317756	-0.0084	0.015	0.58	118139	FALSE	0.561975	0.513	C	T	C	T	NA	NA	NA	NA	NA	NA	NA
rs1353776	Diastolic blood pressure	-0.0142293	0.00257147	3.14112e-08	Chronic kidney disease	317756	-0.016	0.016	0.3	118141	TRUE	0.645162	0.637	G	C	G	C	NA	NA	NA	NA	NA	NA	NA
rs1363976	Diastolic blood pressure	-0.0143329	0.00247985	7.48879e-09	Chronic kidney disease	317756	-0.017	0.015	0.26	116357	FALSE	0.557558	0.557	C	T	C	T	TRUE	rs1363976	rs2927609	T	C	A	G
rs1446468	Diastolic blood pressure	0.0176906	0.00247721	9.26417e-13	Chronic kidney disease	317756	-0.022	0.015	0.16	118126	FALSE	0.546136	0.453	C	T	C	T	NA	NA	NA	NA	NA	NA	NA
rs1450271	Diastolic blood pressure	0.0197381	0.00246297	1.11457e-15	Chronic kidney disease	317756	-0.014	0.015	0.35	118138	FALSE	0.47208	0.5	T	C	T	C	NA	NA	NA	NA	NA	NA	NA
rs1509966	Diastolic blood pressure	-0.0205605	0.00246482	7.3584e-17	Chronic kidney disease	317756	-0.024	0.015	0.11	118136	FALSE	0.499125	0.5	A	G	A	G	NA	NA	NA	NA	NA	NA	NA
rs1579036	Diastolic blood pressure	0.0192616	0.0026393	2.92793e-13	Chronic kidney disease	317756	-0.023	0.016	0.16	118139	FALSE	0.319377	0.365	A	G	A	G	NA	NA	NA	NA	NA	NA	NA
rs167479	Diastolic blood pressure	-0.0266516	0.00246192	2.63446e-27	Chronic kidney disease	317756	0.03	0.027	0.27	108370	FALSE	0.470348	0.383	T	G	T	G	NA	NA	NA	NA	NA	NA	NA
rs17717829	Diastolic blood pressure	-0.0158655	0.0024733	1.41301e-10	Chronic kidney disease	317756	0.023	0.015	0.13	118141	FALSE	0.454791	0.522	C	T	C	T	NA	NA	NA	NA	NA	NA	NA
rs1872167	Diastolic blood pressure	-0.0220319	0.00353733	4.71826e-10	Chronic kidney disease	317756	-0.064	0.023	0.0057	117274	FALSE	0.140135	0.128	T	C	T	C	NA	NA	NA	NA	NA	NA	NA
rs2014590	Diastolic blood pressure	-0.024481	0.00246481	3.03848e-23	Chronic kidney disease	317756	-0.024	0.015	0.1	118140	FALSE	0.487316	0.5	T	C	T	C	NA	NA	NA	NA	NA	NA	NA
rs2049114	Diastolic blood pressure	0.022006	0.00304646	5.07844e-13	Chronic kidney disease	317756	-0.0076	0.018	0.68	118130	FALSE	0.794173	0.77	C	T	C	T	NA	NA	NA	NA	NA	NA	NA
rs208078	Diastolic blood pressure	0.0149652	0.00256272	5.23892e-09	Chronic kidney disease	317756	0.036	0.015	0.02	118139	FALSE	0.632853	0.593	T	G	T	G	NA	NA	NA	NA	NA	NA	NA
rs2207231	Diastolic blood pressure	-0.0229835	0.00402202	1.10182e-08	Chronic kidney disease	317756	0.014	0.024	0.55	118139	FALSE	0.104913	0.062	G	A	G	A	NA	NA	NA	NA	NA	NA	NA
rs2238435	Diastolic blood pressure	0.0141095	0.00253738	2.68972e-08	Chronic kidney disease	317756	-0.0044	0.016	0.78	117279	TRUE	0.615574	0.642	G	C	G	C	TRUE	rs2238435	rs879620	C	G	C	T
rs2274224	Diastolic blood pressure	-0.02348	0.00248356	3.2768e-21	Chronic kidney disease	317756	0.0082	0.016	0.61	111708	TRUE	0.432255	0.462	C	G	C	G	NA	NA	NA	NA	NA	NA	NA
rs2301597	Diastolic blood pressure	-0.0174863	0.00249498	2.41193e-12	Chronic kidney disease	317756	-0.014	0.015	0.35	118135	FALSE	0.576399	0.531	C	T	C	T	NA	NA	NA	NA	NA	NA	NA
rs2305758	Diastolic blood pressure	-0.0150552	0.00272521	3.30842e-08	Chronic kidney disease	317756	0.037	0.017	0.026	118135	FALSE	0.282885	0.314	T	C	T	C	NA	NA	NA	NA	NA	NA	NA
rs2493296	Diastolic blood pressure	0.0280616	0.00358361	4.87253e-15	Chronic kidney disease	317756	0.0052	0.022	0.81	114852	FALSE	0.137053	0.155	T	C	T	C	TRUE	rs2493296	rs2493292	T	C	T	C
rs2524080	Diastolic blood pressure	0.0234248	0.00263147	5.52164e-19	Chronic kidney disease	317756	-0.011	0.017	0.52	115854	TRUE	0.676199	0.585	T	A	T	A	TRUE	rs2524080	rs2844612	A	T	A	G
rs2782652	Diastolic blood pressure	0.0160318	0.00247491	9.32459e-11	Chronic kidney disease	317756	-0.036	0.016	0.021	118077	FALSE	0.454473	0.456	C	T	C	T	TRUE	rs2782652	rs2842197	C	T	G	A
rs2782980	Diastolic blood pressure	0.0263625	0.00274187	6.97456e-22	Chronic kidney disease	317756	0.0058	0.017	0.74	118141	FALSE	0.721774	0.735	C	T	C	T	NA	NA	NA	NA	NA	NA	NA
rs2836411	Diastolic blood pressure	0.0197414	0.00259309	2.68392e-14	Chronic kidney disease	317756	0.0033	0.016	0.83	118139	FALSE	0.354258	0.351	T	C	T	C	NA	NA	NA	NA	NA	NA	NA
rs28406364	Diastolic blood pressure	0.0171518	0.00255145	1.79068e-11	Chronic kidney disease	317756	0.023	0.016	0.15	118140	FALSE	0.376966	0.434	T	C	T	C	TRUE	rs28406364	rs17637472	T	C	A	G
rs28545584	Diastolic blood pressure	-0.0153862	0.00281487	4.60544e-08	Chronic kidney disease	317756	0.0044	0.017	0.8	117312	FALSE	0.257489	0.295	A	G	A	G	TRUE	rs28545584	rs8053471	A	G	G	A
rs28667801	Diastolic blood pressure	0.0152145	0.00251668	1.4915e-09	Chronic kidney disease	317756	0.029	0.016	0.067	114872	TRUE	0.406256	0.429	T	A	T	A	TRUE	rs28667801	rs4428270	T	A	C	A
rs2979666	Diastolic blood pressure	0.014711	0.00246534	2.41702e-09	Chronic kidney disease	317756	0.0047	0.015	0.76	118141	FALSE	0.513817	0.496	C	A	C	A	NA	NA	NA	NA	NA	NA	NA
rs3118904	Diastolic blood pressure	0.0141159	0.00258699	4.85975e-08	Chronic kidney disease	317756	0.007	0.016	0.66	118139	FALSE	0.35234	0.323	A	G	A	G	NA	NA	NA	NA	NA	NA	NA
rs34004783	Diastolic blood pressure	-0.0213318	0.00259797	2.20297e-16	Chronic kidney disease	317756	0.0099	0.016	0.55	118077	TRUE	0.657707	0.571	G	C	G	C	TRUE	rs34004783	rs1275977	C	G	G	A
rs34165865	Diastolic blood pressure	-0.0176617	0.00311118	1.37322e-08	Chronic kidney disease	317756	0.021	0.02	0.29	118146	FALSE	0.198424	0.15	C	T	C	T	TRUE	rs34165865	rs11876	C	T	T	C
rs343011	Diastolic blood pressure	-0.0205469	0.00291055	1.67477e-12	Chronic kidney disease	317756	-0.0069	0.018	0.71	118139	FALSE	0.766358	0.805	G	T	G	T	TRUE	rs343011	rs343037	T	G	G	T
rs34483452	Diastolic blood pressure	0.02152	0.00362636	2.95352e-09	Chronic kidney disease	317756	-0.0054	0.022	0.81	118142	FALSE	0.135156	0.155	A	C	A	C	TRUE	rs34483452	rs2304607	A	C	G	A
rs35213536	Diastolic blood pressure	0.0186413	0.00286705	7.94342e-11	Chronic kidney disease	317756	0.015	0.018	0.42	113138	FALSE	0.243365	0.23	T	G	T	G	TRUE	rs35213536	rs6062342	T	G	C	A
rs35444	Diastolic blood pressure	-0.0197517	0.00252509	5.20844e-15	Chronic kidney disease	317756	-0.013	0.016	0.4	114819	FALSE	0.382529	0.412	G	A	G	A	NA	NA	NA	NA	NA	NA	NA
rs35807464	Diastolic blood pressure	0.0355957	0.00495404	6.72656e-13	Chronic kidney disease	317756	0.033	0.03	0.28	117295	FALSE	0.0662027	0.056	A	G	A	G	TRUE	rs35807464	rs13154549	A	G	G	A
rs3789592	Diastolic blood pressure	0.0166677	0.00247692	1.70873e-11	Chronic kidney disease	317756	-0.013	0.015	0.38	118141	FALSE	0.5598	0.602	G	A	G	A	NA	NA	NA	NA	NA	NA	NA
rs3812	Diastolic blood pressure	-0.0146185	0.00254997	9.88747e-09	Chronic kidney disease	317756	-0.0042	0.016	0.79	118115	TRUE	0.626786	0.671	C	G	C	G	NA	NA	NA	NA	NA	NA	NA
rs3827750	Diastolic blood pressure	0.028065	0.00392701	8.91078e-13	Chronic kidney disease	317756	-0.014	0.024	0.54	118140	FALSE	0.110579	0.085	T	C	T	C	TRUE	rs3827750	rs3789678	T	C	T	C
rs3851374	Diastolic blood pressure	0.0176384	0.00320805	3.84041e-08	Chronic kidney disease	317756	0.013	0.019	0.51	117201	FALSE	0.820376	0.845	G	A	G	A	NA	NA	NA	NA	NA	NA	NA
rs39281	Diastolic blood pressure	-0.0159581	0.00247924	1.223e-10	Chronic kidney disease	317756	-0.0051	0.016	0.74	118133	FALSE	0.531932	0.515	G	A	G	A	TRUE	rs39281	rs39283	A	G	C	A
rs3943093	Diastolic blood pressure	0.0255094	0.00263584	3.7693e-22	Chronic kidney disease	317756	0.065	0.016	5.5e-05	118140	FALSE	0.321614	0.285	T	C	T	C	TRUE	rs3943093	rs12085949	T	C	T	G
rs4305701	Diastolic blood pressure	0.0150408	0.0025278	2.68143e-09	Chronic kidney disease	317756	0.026	0.016	0.12	114816	FALSE	0.384883	0.416	A	C	A	C	TRUE	rs4305701	rs1472267	A	C	G	A
rs4476839	Diastolic blood pressure	-0.0212811	0.00367041	6.71641e-09	Chronic kidney disease	317756	-0.029	0.022	0.18	118141	FALSE	0.87075	0.858	A	G	A	G	NA	NA	NA	NA	NA	NA	NA
rs4507656	Diastolic blood pressure	0.0151028	0.00270166	2.26988e-08	Chronic kidney disease	317756	0.0059	0.021	0.77	114950	TRUE	0.305238	0.308	G	C	G	C	NA	NA	NA	NA	NA	NA	NA
rs4762921	Diastolic blood pressure	0.0255139	0.00273326	1.0198e-20	Chronic kidney disease	317756	-0.025	0.017	0.14	118139	FALSE	0.718076	0.777	A	G	A	G	NA	NA	NA	NA	NA	NA	NA
rs4835948	Diastolic blood pressure	0.0143048	0.00249009	9.21703e-09	Chronic kidney disease	317756	-0.011	0.015	0.47	118135	FALSE	0.468775	0.385	C	T	C	T	NA	NA	NA	NA	NA	NA	NA
rs488834	Diastolic blood pressure	-0.0174116	0.00290555	2.0681e-09	Chronic kidney disease	317756	-0.021	0.019	0.25	117276	FALSE	0.766564	0.757	T	C	T	C	NA	NA	NA	NA	NA	NA	NA
rs4919493	Diastolic blood pressure	0.0231288	0.0038859	2.65196e-09	Chronic kidney disease	317756	0.0057	0.024	0.81	118140	FALSE	0.887079	0.863	C	T	C	T	NA	NA	NA	NA	NA	NA	NA
rs4923915	Diastolic blood pressure	0.0187281	0.00261996	8.80844e-13	Chronic kidney disease	317756	0.0067	0.016	0.68	114848	FALSE	0.336333	0.344	T	C	T	C	TRUE	rs4923915	rs2277535	T	C	A	G
rs504691	Diastolic blood pressure	-0.0152561	0.00252452	1.51288e-09	Chronic kidney disease	317756	0.0002	0.016	0.99	118125	FALSE	0.396558	0.423	A	C	A	C	NA	NA	NA	NA	NA	NA	NA
rs507666	Diastolic blood pressure	-0.0207113	0.0031598	5.58639e-11	Chronic kidney disease	317756	0.016	0.019	0.41	115828	FALSE	0.186191	0.204	A	G	A	G	TRUE	rs507666	rs651007	A	G	T	C
rs56206297	Diastolic blood pressure	0.0210605	0.00334089	2.90719e-10	Chronic kidney disease	317756	-0.022	0.021	0.28	118140	FALSE	0.163113	0.174	T	G	T	G	TRUE	rs56206297	rs2876691	T	G	A	G
rs56256623	Diastolic blood pressure	-0.0210109	0.00316481	3.16471e-11	Chronic kidney disease	317756	-0.039	0.019	0.041	118129	FALSE	0.187047	0.203	A	C	A	C	TRUE	rs56256623	rs11721947	A	C	T	C
rs58407878	Diastolic blood pressure	0.0198877	0.0035431	1.98905e-08	Chronic kidney disease	317756	0.024	0.021	0.26	118142	TRUE	0.140488	0.186	A	T	A	T	TRUE	rs58407878	rs11772534	A	T	A	G
rs597808	Diastolic blood pressure	-0.0383873	0.00246891	1.71155e-54	Chronic kidney disease	317756	-0.025	0.015	0.1	118138	FALSE	0.516619	0.562	G	A	G	A	TRUE	rs597808	rs653178	A	G	C	T
rs6001795	Diastolic blood pressure	-0.0174505	0.00306838	1.29238e-08	Chronic kidney disease	317756	-0.023	0.019	0.23	118123	FALSE	0.202517	0.242	A	G	A	G	TRUE	rs6001795	rs11089973	A	G	G	A
rs6026731	Diastolic blood pressure	0.0344523	0.0039792	4.81908e-18	Chronic kidney disease	317756	0.04	0.024	0.091	118138	FALSE	0.107831	0.066	T	C	T	C	TRUE	rs6026731	rs6026732	T	C	C	A
rs604723	Diastolic blood pressure	0.0342291	0.00277107	4.82335e-35	Chronic kidney disease	317756	0.0034	0.017	0.84	118135	FALSE	0.724339	0.708	C	T	C	T	NA	NA	NA	NA	NA	NA	NA
rs60991988	Diastolic blood pressure	0.0246853	0.0040497	1.09168e-09	Chronic kidney disease	317756	0.022	0.026	0.4	118142	FALSE	0.103882	0.111	G	T	G	T	TRUE	rs60991988	rs17083718	G	T	G	A
rs61148001	Diastolic blood pressure	-0.0182281	0.00303349	1.86919e-09	Chronic kidney disease	317756	-0.039	0.018	0.032	118139	FALSE	0.211117	0.239	T	C	T	C	TRUE	rs61148001	rs4599004	T	C	T	C
rs62217514	Diastolic blood pressure	0.0189969	0.0028318	1.97065e-11	Chronic kidney disease	317756	-0.0061	0.018	0.73	118140	FALSE	0.745096	0.703	T	C	T	C	TRUE	rs62217514	rs8134664	C	T	T	C
rs6271	Diastolic blood pressure	-0.0363429	0.00470161	1.0795e-14	Chronic kidney disease	317756	-0.0026	0.041	0.95	111549	FALSE	0.0738377	0.06	T	C	T	C	NA	NA	NA	NA	NA	NA	NA
rs6460541	Diastolic blood pressure	0.0180623	0.00279944	1.10475e-10	Chronic kidney disease	317756	0.021	0.017	0.22	118139	FALSE	0.262421	0.18	G	A	G	A	TRUE	rs6460541	rs2280613	G	A	A	G
rs6487076	Diastolic blood pressure	-0.0162027	0.00296104	4.4543e-08	Chronic kidney disease	317756	-0.027	0.019	0.14	118122	FALSE	0.223573	0.234	G	A	G	A	NA	NA	NA	NA	NA	NA	NA
rs6490019	Diastolic blood pressure	0.0160131	0.00254103	2.94543e-10	Chronic kidney disease	317756	0.0077	0.016	0.62	116369	FALSE	0.622833	0.638	G	A	G	A	TRUE	rs6490019	rs6490020	A	G	T	C
rs6585256	Diastolic blood pressure	0.0176812	0.00282846	4.07887e-10	Chronic kidney disease	317756	-0.0026	0.018	0.88	118087	FALSE	0.732235	0.712	C	A	C	A	NA	NA	NA	NA	NA	NA	NA
rs66682451	Diastolic blood pressure	-0.016569	0.00274794	1.64551e-09	Chronic kidney disease	317756	0.011	0.017	0.5	118138	FALSE	0.276859	0.324	G	A	G	A	TRUE	rs66682451	rs11212087	G	A	T	C
rs66887589	Diastolic blood pressure	0.0146337	0.00246825	3.05507e-09	Chronic kidney disease	317756	-0.02	0.015	0.17	118141	FALSE	0.472653	0.527	C	T	C	T	TRUE	rs66887589	rs10518336	C	T	G	A
rs6708660	Diastolic blood pressure	-0.0169203	0.00251463	1.71405e-11	Chronic kidney disease	317756	-0.0035	0.015	0.82	118136	FALSE	0.404421	0.394	C	T	C	T	NA	NA	NA	NA	NA	NA	NA
rs6771928	Diastolic blood pressure	0.033316	0.0035281	3.64408e-21	Chronic kidney disease	317756	-0.0062	0.02	0.76	118142	FALSE	0.143547	0.239	A	G	A	G	TRUE	rs6771928	rs9847006	A	G	C	T
rs6804765	Diastolic blood pressure	0.0167789	0.00249287	1.69077e-11	Chronic kidney disease	317756	0.0067	0.015	0.66	118142	FALSE	0.582915	0.619	G	A	G	A	NA	NA	NA	NA	NA	NA	NA
rs6923947	Diastolic blood pressure	0.0224642	0.00247581	1.15896e-19	Chronic kidney disease	317756	0.0083	0.015	0.59	118140	FALSE	0.447291	0.516	A	G	A	G	NA	NA	NA	NA	NA	NA	NA
rs6983488	Diastolic blood pressure	-0.0143676	0.00256442	2.11226e-08	Chronic kidney disease	317756	0.0073	0.016	0.64	118123	FALSE	0.36146	0.385	A	C	A	C	TRUE	rs6983488	rs11985182	A	C	G	A
rs71532343	Diastolic blood pressure	0.0204433	0.00325707	3.46539e-10	Chronic kidney disease	317756	0.052	0.02	0.0076	118137	FALSE	0.172481	0.168	C	T	C	T	TRUE	rs71532343	rs13279040	C	T	C	A
rs7173751	Diastolic blood pressure	0.0156839	0.00247617	2.39291e-10	Chronic kidney disease	317756	-0.0033	0.015	0.82	118142	FALSE	0.447902	0.446	A	G	A	G	NA	NA	NA	NA	NA	NA	NA
rs7199293	Diastolic blood pressure	0.013594	0.00248127	4.28917e-08	Chronic kidney disease	317756	0.013	0.015	0.41	118132	FALSE	0.528857	0.586	A	G	A	G	NA	NA	NA	NA	NA	NA	NA
rs7200432	Diastolic blood pressure	-0.0147752	0.00269461	4.17947e-08	Chronic kidney disease	317756	-0.0034	0.016	0.84	118139	FALSE	0.299598	0.281	A	G	A	G	TRUE	rs7200432	rs11076401	A	G	A	G
rs7258382	Diastolic blood pressure	-0.019307	0.0033143	5.7044e-09	Chronic kidney disease	317756	-0.037	0.022	0.1	117213	FALSE	0.164358	0.173	C	T	C	T	NA	NA	NA	NA	NA	NA	NA
rs72654647	Diastolic blood pressure	0.0167804	0.00286865	4.93276e-09	Chronic kidney disease	317756	0.0037	0.017	0.83	118130	FALSE	0.24526	0.242	A	G	A	G	TRUE	rs72654647	rs16829945	A	G	T	C
rs72812818	Diastolic blood pressure	-0.0231747	0.0026819	5.58977e-18	Chronic kidney disease	317756	-0.022	0.017	0.19	118097	TRUE	0.301966	0.286	C	G	C	G	TRUE	rs72812818	rs6861681	C	G	A	G
rs72831343	Diastolic blood pressure	-0.0326703	0.00348198	6.47178e-21	Chronic kidney disease	317756	-0.0075	0.023	0.75	111698	FALSE	0.145717	0.146	G	T	G	T	TRUE	rs72831343	rs7070797	G	T	A	G
rs72936986	Diastolic blood pressure	-0.0188083	0.00274383	7.1561e-12	Chronic kidney disease	317756	-0.0089	0.017	0.59	118131	FALSE	0.279024	0.27	C	A	C	A	TRUE	rs72936986	rs6717979	C	A	A	G
rs7338606	Diastolic blood pressure	0.0197392	0.00299977	4.70369e-11	Chronic kidney disease	317756	0.048	0.019	0.0094	118140	FALSE	0.216396	0.248	T	C	T	C	NA	NA	NA	NA	NA	NA	NA
rs73606412	Diastolic blood pressure	-0.0236635	0.00339456	3.15289e-12	Chronic kidney disease	317756	-0.018	0.026	0.47	115397	FALSE	0.156967	0.15	T	C	T	C	TRUE	rs73606412	rs6074217	T	C	T	G
rs7373878	Diastolic blood pressure	-0.0141722	0.00253981	2.40672e-08	Chronic kidney disease	317756	0.0052	0.015	0.73	118141	FALSE	0.621265	0.655	T	G	T	G	NA	NA	NA	NA	NA	NA	NA
rs7500448	Diastolic blood pressure	0.0203754	0.00284689	8.25879e-13	Chronic kidney disease	317756	-0.0003	0.018	0.99	118115	FALSE	0.253933	0.23	G	A	G	A	NA	NA	NA	NA	NA	NA	NA
rs751984	Diastolic blood pressure	-0.03545	0.0038778	6.17785e-20	Chronic kidney disease	317756	-0.02	0.025	0.43	118140	FALSE	0.114937	0.122	C	T	C	T	NA	NA	NA	NA	NA	NA	NA
rs7613528	Diastolic blood pressure	0.0168478	0.0027893	1.54126e-09	Chronic kidney disease	317756	0.041	0.017	0.015	118133	FALSE	0.263141	0.252	T	C	T	C	TRUE	rs7613528	rs10936145	T	C	G	A
rs7744284	Diastolic blood pressure	-0.0140121	0.00246248	1.2698e-08	Chronic kidney disease	317756	-0.011	0.015	0.46	118139	FALSE	0.522368	0.462	T	C	T	C	TRUE	rs7744284	rs9320282	C	T	A	G
rs78473917	Diastolic blood pressure	-0.0230872	0.00346377	2.64504e-11	Chronic kidney disease	317756	-0.011	0.021	0.6	118140	FALSE	0.148716	0.15	C	T	C	T	TRUE	rs78473917	rs6095302	C	T	T	C
rs78845099	Diastolic blood pressure	-0.0278065	0.0027639	8.31867e-24	Chronic kidney disease	317756	-0.029	0.017	0.09	118102	TRUE	0.275508	0.213	T	A	T	A	TRUE	rs78845099	rs17459852	T	A	A	C
rs7911644	Diastolic blood pressure	0.0155101	0.00262533	3.46939e-09	Chronic kidney disease	317756	0.034	0.016	0.035	116358	FALSE	0.329034	0.287	T	C	T	C	TRUE	rs7911644	rs1623474	T	C	T	C
rs8081273	Diastolic blood pressure	-0.0151008	0.00255673	3.50212e-09	Chronic kidney disease	317756	0.021	0.017	0.21	118136	FALSE	0.375705	0.372	T	C	T	C	NA	NA	NA	NA	NA	NA	NA
rs810057	Diastolic blood pressure	0.0189754	0.00260185	3.03729e-13	Chronic kidney disease	317756	-0.039	0.016	0.018	118130	FALSE	0.337873	0.319	C	T	C	T	NA	NA	NA	NA	NA	NA	NA
rs8111686	Diastolic blood pressure	0.0234167	0.00262565	4.7535e-19	Chronic kidney disease	317756	0.016	0.016	0.33	118147	FALSE	0.329701	0.292	A	G	A	G	TRUE	rs8111686	rs8102137	A	G	C	T
rs836179	Diastolic blood pressure	0.0203216	0.00255291	1.72362e-15	Chronic kidney disease	317756	-0.019	0.016	0.23	116370	FALSE	0.367815	0.375	G	A	G	A	NA	NA	NA	NA	NA	NA	NA
rs882624	Diastolic blood pressure	-0.0187304	0.00260878	6.99745e-13	Chronic kidney disease	317756	-0.016	0.016	0.33	118142	FALSE	0.333312	0.354	T	C	T	C	NA	NA	NA	NA	NA	NA	NA
rs916880	Diastolic blood pressure	0.0285119	0.0047247	1.59481e-09	Chronic kidney disease	317756	0.03	0.031	0.33	111711	FALSE	0.925891	0.946	A	G	A	G	TRUE	rs916880	rs2391397	G	A	T	G
rs9296668	Diastolic blood pressure	0.0179931	0.00245807	2.48537e-13	Chronic kidney disease	317756	0.011	0.015	0.48	118143	FALSE	0.484033	0.447	G	A	G	A	NA	NA	NA	NA	NA	NA	NA
rs9352694	Diastolic blood pressure	0.0181884	0.00253746	7.62847e-13	Chronic kidney disease	317756	-0.0022	0.015	0.88	118133	FALSE	0.390275	0.308	G	A	G	A	TRUE	rs9352694	rs949846	G	A	T	C
rs9548033	Diastolic blood pressure	0.0140532	0.00251421	2.27903e-08	Chronic kidney disease	317756	-0.009	0.015	0.55	118133	FALSE	0.430445	0.447	C	T	C	T	NA	NA	NA	NA	NA	NA	NA
rs9834975	Diastolic blood pressure	0.0149353	0.00247725	1.65158e-09	Chronic kidney disease	317756	0.012	0.015	0.44	118144	TRUE	0.444043	0.504	T	A	T	A	TRUE	rs9834975	rs4678191	T	A	G	T
rs997988	Diastolic blood pressure	0.013852	0.0025114	3.47723e-08	Chronic kidney disease	317756	-0.014	0.016	0.38	118126	TRUE	0.40025	0.492	A	T	A	T	TRUE	rs997988	rs998357	A	T	A	C
rs1000423	Systolic blood pressure	0.0178076	0.00278823	1.69745e-10	Chronic kidney disease	317754	-0.057	0.018	0.0012	114818	FALSE	0.735404	0.732	T	C	T	C	TRUE	rs1000423	rs8068318	C	T	C	T
rs10029530	Systolic blood pressure	-0.0190254	0.00259738	2.39715e-13	Chronic kidney disease	317754	-0.025	0.016	0.12	118142	TRUE	0.658635	0.677	T	A	T	A	TRUE	rs10029530	rs4691707	A	T	G	A
rs10048404	Systolic blood pressure	-0.0149289	0.00254738	4.61959e-09	Chronic kidney disease	317754	-0.012	0.018	0.5	114818	FALSE	0.366917	0.367	T	C	T	C	NA	NA	NA	NA	NA	NA	NA
rs10269774	Systolic blood pressure	-0.0207764	0.00263065	2.84715e-15	Chronic kidney disease	317754	0.0081	0.016	0.61	118141	FALSE	0.323543	0.416	A	G	A	G	NA	NA	NA	NA	NA	NA	NA
rs10409243	Systolic blood pressure	-0.0153575	0.00254436	1.58264e-09	Chronic kidney disease	317754	-0.0091	0.016	0.56	117283	FALSE	0.602151	0.668	T	C	T	C	NA	NA	NA	NA	NA	NA	NA
rs1047891	Systolic blood pressure	-0.016124	0.00264597	1.1038e-09	Chronic kidney disease	317754	0.096	0.018	5.4e-08	114829	FALSE	0.315673	0.292	A	C	A	C	TRUE	rs1047891	rs715	A	C	C	T
rs1052486	Systolic blood pressure	0.0194526	0.00246342	2.8755e-15	Chronic kidney disease	317754	-0.015	0.016	0.35	106071	FALSE	0.474786	0.513	G	A	G	A	NA	NA	NA	NA	NA	NA	NA
rs10769253	Systolic blood pressure	-0.0239366	0.00323052	1.27069e-13	Chronic kidney disease	317754	-0.049	0.021	0.021	117259	FALSE	0.176767	0.155	A	G	A	G	NA	NA	NA	NA	NA	NA	NA
rs10817007	Systolic blood pressure	0.022057	0.00368018	2.05643e-09	Chronic kidney disease	317754	0.046	0.031	0.14	114012	FALSE	0.128175	0.041	G	T	G	T	NA	NA	NA	NA	NA	NA	NA
rs10853912	Systolic blood pressure	0.0154364	0.00252003	9.05204e-10	Chronic kidney disease	317754	0.0066	0.015	0.67	118140	FALSE	0.399386	0.354	T	C	T	C	NA	NA	NA	NA	NA	NA	NA
rs10883543	Systolic blood pressure	0.0310023	0.00392092	2.64746e-15	Chronic kidney disease	317754	0.0032	0.024	0.89	118145	FALSE	0.887598	0.863	T	G	T	G	NA	NA	NA	NA	NA	NA	NA
rs10883948	Systolic blood pressure	-0.0135428	0.00246033	3.70614e-08	Chronic kidney disease	317754	0.0083	0.015	0.58	118142	FALSE	0.503542	0.513	T	G	T	G	TRUE	rs10883948	rs12765878	G	T	T	C
rs11070245	Systolic blood pressure	0.0165231	0.00247084	2.27832e-11	Chronic kidney disease	317754	-0.015	0.015	0.34	118132	FALSE	0.530346	0.496	G	T	G	T	NA	NA	NA	NA	NA	NA	NA
rs11191580	Systolic blood pressure	-0.0511039	0.00460809	1.41954e-28	Chronic kidney disease	317754	0	0.027	1	118142	FALSE	0.076747	0.075	C	T	C	T	NA	NA	NA	NA	NA	NA	NA
rs11214436	Systolic blood pressure	-0.0154951	0.00253839	1.03365e-09	Chronic kidney disease	317754	-0.022	0.015	0.15	118136	FALSE	0.382494	0.381	T	G	T	G	TRUE	rs11214436	rs7937151	T	G	G	T
rs11629120	Systolic blood pressure	0.0139846	0.00250806	2.46475e-08	Chronic kidney disease	317754	-0.0024	0.015	0.88	118121	FALSE	0.413676	0.376	C	T	C	T	TRUE	rs11629120	rs3751497	C	T	T	C
rs11874246	Systolic blood pressure	0.0168837	0.00270012	4.03327e-10	Chronic kidney disease	317754	0.017	0.016	0.31	118138	FALSE	0.293884	0.284	T	C	T	C	NA	NA	NA	NA	NA	NA	NA
rs12258967	Systolic blood pressure	-0.0314431	0.00269308	1.72541e-31	Chronic kidney disease	317754	-0.0046	0.016	0.78	118111	TRUE	0.297673	0.352	G	C	G	C	NA	NA	NA	NA	NA	NA	NA
rs1250259	Systolic blood pressure	-0.0188452	0.00279529	1.56728e-11	Chronic kidney disease	317754	0.02	0.017	0.26	118122	TRUE	0.735684	0.762	A	T	A	T	NA	NA	NA	NA	NA	NA	NA
rs12656497	Systolic blood pressure	0.0317284	0.00250772	1.10947e-36	Chronic kidney disease	317754	-0.01	0.015	0.5	118123	FALSE	0.596357	0.508	C	T	C	T	NA	NA	NA	NA	NA	NA	NA
rs12694861	Systolic blood pressure	0.0137128	0.00251134	4.75505e-08	Chronic kidney disease	317754	-0.0042	0.015	0.79	118127	FALSE	0.604693	0.653	A	G	A	G	NA	NA	NA	NA	NA	NA	NA
rs12714414	Systolic blood pressure	-0.0196594	0.00356037	3.35937e-08	Chronic kidney disease	317754	0.0042	0.02	0.83	118133	FALSE	0.160321	0.146	C	T	C	T	NA	NA	NA	NA	NA	NA	NA
rs12967060	Systolic blood pressure	0.0166789	0.00278865	2.22033e-09	Chronic kidney disease	317754	0.0008	0.017	0.96	118133	FALSE	0.267484	0.233	T	C	T	C	NA	NA	NA	NA	NA	NA	NA
rs13016772	Systolic blood pressure	0.016147	0.00289243	2.37275e-08	Chronic kidney disease	317754	-0.0027	0.018	0.88	118120	FALSE	0.761577	0.757	T	C	T	C	TRUE	rs13016772	rs10427222	C	T	C	T
rs13154549	Systolic blood pressure	0.0304527	0.0049085	5.50868e-10	Chronic kidney disease	317754	0.033	0.03	0.28	117295	FALSE	0.0675832	0.056	G	A	G	A	NA	NA	NA	NA	NA	NA	NA
rs13436194	Systolic blood pressure	-0.0185522	0.00248593	8.48841e-14	Chronic kidney disease	317754	-0.013	0.015	0.41	118140	FALSE	0.425995	0.385	G	A	G	A	NA	NA	NA	NA	NA	NA	NA
rs138110118	Systolic blood pressure	-0.0239016	0.00390812	9.61305e-10	Chronic kidney disease	317754	-0.019	0.023	0.41	118138	FALSE	0.114477	0.179	G	T	G	T	TRUE	rs138110118	rs9512630	G	T	C	A
rs1438898	Systolic blood pressure	0.0157662	0.00284798	3.09826e-08	Chronic kidney disease	317754	0.023	0.017	0.19	118132	FALSE	0.251051	0.238	C	A	C	A	NA	NA	NA	NA	NA	NA	NA
rs144356415	Systolic blood pressure	0.0363591	0.00629046	7.47568e-09	Chronic kidney disease	317754	0.016	0.035	0.64	117312	FALSE	0.0397999	0.018	G	A	G	A	TRUE	rs144356415	rs3810409	G	A	A	G
rs1543270	Systolic blood pressure	-0.0158613	0.00247507	1.47239e-10	Chronic kidney disease	317754	-0.0073	0.015	0.63	116362	FALSE	0.455016	0.312	T	C	T	C	NA	NA	NA	NA	NA	NA	NA
rs1644318	Systolic blood pressure	0.0191463	0.00253852	4.62943e-14	Chronic kidney disease	317754	0.0034	0.015	0.83	118140	FALSE	0.384598	0.415	C	T	C	T	NA	NA	NA	NA	NA	NA	NA
rs167479	Systolic blood pressure	-0.0270206	0.00246064	4.76446e-28	Chronic kidney disease	317754	0.03	0.027	0.27	108370	FALSE	0.470348	0.383	T	G	T	G	NA	NA	NA	NA	NA	NA	NA
rs17056301	Systolic blood pressure	0.0187683	0.00283266	3.46234e-11	Chronic kidney disease	317754	-0.023	0.017	0.19	118131	FALSE	0.254256	0.211	C	T	C	T	NA	NA	NA	NA	NA	NA	NA
rs17173238	Systolic blood pressure	0.015442	0.0027207	1.38196e-08	Chronic kidney disease	317754	0.14	0.019	2.1e-14	115353	FALSE	0.28611	0.296	G	A	G	A	TRUE	rs17173238	rs7805747	G	A	A	G
rs17535443	Systolic blood pressure	-0.0216879	0.00275386	3.40528e-15	Chronic kidney disease	317754	-0.012	0.017	0.48	118142	FALSE	0.27653	0.268	A	G	A	G	TRUE	rs17535443	rs11207420	A	G	A	G
rs17677603	Systolic blood pressure	0.0179886	0.00252831	1.1227e-12	Chronic kidney disease	317754	-0.015	0.015	0.32	118141	FALSE	0.394587	0.331	G	A	G	A	NA	NA	NA	NA	NA	NA	NA
rs17759661	Systolic blood pressure	0.0176359	0.00246056	7.6575e-13	Chronic kidney disease	317754	-0.0052	0.015	0.73	118133	FALSE	0.498101	0.495	A	C	A	C	NA	NA	NA	NA	NA	NA	NA
rs1887320	Systolic blood pressure	0.0189434	0.00246586	1.56731e-14	Chronic kidney disease	317754	-0.017	0.015	0.27	118144	FALSE	0.476784	0.522	A	G	A	G	NA	NA	NA	NA	NA	NA	NA
rs1925148	Systolic blood pressure	-0.0139708	0.00248034	1.77645e-08	Chronic kidney disease	317754	-0.02	0.016	0.22	118138	FALSE	0.560365	0.578	G	A	G	A	TRUE	rs1925148	rs9475641	A	G	T	C
rs2004283	Systolic blood pressure	-0.0136737	0.00248987	3.98274e-08	Chronic kidney disease	317754	0.0093	0.015	0.53	118131	FALSE	0.578123	0.558	G	T	G	T	TRUE	rs2004283	rs4459386	T	G	A	G
rs2004776	Systolic blood pressure	0.0199156	0.0028817	4.82004e-12	Chronic kidney disease	317754	-0.0036	0.018	0.84	118142	FALSE	0.240432	0.261	T	C	T	C	NA	NA	NA	NA	NA	NA	NA
rs2017199	Systolic blood pressure	-0.0147229	0.00269573	4.72257e-08	Chronic kidney disease	317754	-0.025	0.016	0.13	118128	FALSE	0.300988	0.312	A	G	A	G	TRUE	rs2017199	rs12460755	A	G	A	G
rs2052691	Systolic blood pressure	0.0189409	0.00271718	3.15794e-12	Chronic kidney disease	317754	0.0082	0.017	0.62	118102	FALSE	0.287854	0.237	A	G	A	G	NA	NA	NA	NA	NA	NA	NA
rs2076328	Systolic blood pressure	-0.0140455	0.00246578	1.22646e-08	Chronic kidney disease	317754	0.013	0.015	0.38	118138	FALSE	0.500298	0.5	T	G	T	G	TRUE	rs2076328	rs12044597	T	G	G	A
rs2102397	Systolic blood pressure	-0.0178007	0.00246434	5.08515e-13	Chronic kidney disease	317754	-0.032	0.015	0.036	118141	FALSE	0.498839	0.5	C	A	C	A	TRUE	rs2102397	rs1712767	A	C	G	A
rs210630	Systolic blood pressure	-0.0155289	0.00246218	2.84905e-10	Chronic kidney disease	317754	0.037	0.015	0.014	118138	FALSE	0.500672	0.5	G	A	G	A	TRUE	rs210630	rs210633	A	G	A	G
rs2177843	Systolic blood pressure	0.0235752	0.00349606	1.55022e-11	Chronic kidney disease	317754	0.035	0.021	0.1	118142	FALSE	0.146396	0.133	T	C	T	C	NA	NA	NA	NA	NA	NA	NA
rs2249105	Systolic blood pressure	-0.0180332	0.0025547	1.68259e-12	Chronic kidney disease	317754	0.011	0.015	0.48	118130	FALSE	0.361063	0.283	G	A	G	A	NA	NA	NA	NA	NA	NA	NA
rs2274224	Systolic blood pressure	-0.0246636	0.00248225	2.92572e-23	Chronic kidney disease	317754	0.0082	0.016	0.61	111708	TRUE	0.432255	0.462	C	G	C	G	NA	NA	NA	NA	NA	NA	NA
rs2301597	Systolic blood pressure	-0.0230036	0.00249356	2.84728e-20	Chronic kidney disease	317754	-0.014	0.015	0.35	118135	FALSE	0.576399	0.531	C	T	C	T	NA	NA	NA	NA	NA	NA	NA
rs2303083	Systolic blood pressure	-0.0241753	0.00311126	7.85558e-15	Chronic kidney disease	317754	-0.025	0.019	0.21	118140	FALSE	0.194525	0.159	A	G	A	G	NA	NA	NA	NA	NA	NA	NA
rs2306526	Systolic blood pressure	-0.0157017	0.00246215	1.80563e-10	Chronic kidney disease	317754	-0.025	0.015	0.089	118135	FALSE	0.524665	0.477	T	C	T	C	TRUE	rs2306526	rs1057040	C	T	G	A
rs2379829	Systolic blood pressure	-0.016781	0.00277666	1.50905e-09	Chronic kidney disease	317754	-0.048	0.018	0.0084	116368	TRUE	0.732864	0.757	C	G	C	G	NA	NA	NA	NA	NA	NA	NA
rs2447607	Systolic blood pressure	0.0173542	0.00253771	8.01499e-12	Chronic kidney disease	317754	0.0047	0.016	0.77	118138	FALSE	0.617609	0.611	T	C	T	C	NA	NA	NA	NA	NA	NA	NA
rs2469997	Systolic blood pressure	-0.0196041	0.00317246	6.4395e-10	Chronic kidney disease	317754	0.027	0.02	0.17	118142	TRUE	0.815428	0.872	C	G	C	G	NA	NA	NA	NA	NA	NA	NA
rs2472299	Systolic blood pressure	-0.0216685	0.00276343	4.4772e-15	Chronic kidney disease	317754	-0.0099	0.017	0.55	118143	FALSE	0.727931	0.726	G	A	G	A	NA	NA	NA	NA	NA	NA	NA
rs2493296	Systolic blood pressure	0.0244079	0.00358185	9.48787e-12	Chronic kidney disease	317754	0.0052	0.022	0.81	114852	FALSE	0.137053	0.155	T	C	T	C	TRUE	rs2493296	rs2493292	T	C	T	C
rs2627316	Systolic blood pressure	0.0193488	0.00246506	4.19934e-15	Chronic kidney disease	317754	-0.014	0.015	0.36	118140	FALSE	0.470869	0.478	G	A	G	A	NA	NA	NA	NA	NA	NA	NA
rs2721800	Systolic blood pressure	-0.01812	0.00322359	1.89929e-08	Chronic kidney disease	317754	-0.036	0.02	0.072	118142	TRUE	0.180727	0.164	C	G	C	G	NA	NA	NA	NA	NA	NA	NA
rs2782980	Systolic blood pressure	0.0201907	0.00274063	1.74695e-13	Chronic kidney disease	317754	0.0058	0.017	0.74	118141	FALSE	0.721774	0.735	C	T	C	T	NA	NA	NA	NA	NA	NA	NA
rs28667801	Systolic blood pressure	0.013983	0.0025154	2.71622e-08	Chronic kidney disease	317754	0.029	0.016	0.067	114872	TRUE	0.406256	0.429	T	A	T	A	TRUE	rs28667801	rs4428270	T	A	C	A
rs2892796	Systolic blood pressure	-0.0270037	0.00460015	4.3578e-09	Chronic kidney disease	317754	-0.011	0.029	0.71	114478	FALSE	0.0777034	0.084	A	G	A	G	TRUE	rs2892796	rs2084543	A	G	T	C
rs2971608	Systolic blood pressure	0.0208577	0.00297458	2.35453e-12	Chronic kidney disease	317754	0.017	0.019	0.37	118140	FALSE	0.221343	0.215	C	T	C	T	TRUE	rs2971608	rs3906199	C	T	A	C
rs2977334	Systolic blood pressure	0.0163764	0.00250833	6.64025e-11	Chronic kidney disease	317754	-0.0081	0.015	0.59	118142	FALSE	0.594551	0.564	T	G	T	G	NA	NA	NA	NA	NA	NA	NA
rs3184504	Systolic blood pressure	-0.0214833	0.00246058	2.53624e-18	Chronic kidney disease	317754	-0.023	0.015	0.13	118139	FALSE	0.517816	0.558	C	T	C	T	NA	NA	NA	NA	NA	NA	NA
rs3211995	Systolic blood pressure	-0.0199247	0.00337795	3.67269e-09	Chronic kidney disease	317754	0.024	0.023	0.29	118141	FALSE	0.158791	0.124	A	G	A	G	NA	NA	NA	NA	NA	NA	NA
rs34727427	Systolic blood pressure	0.0147803	0.00264003	2.1638e-08	Chronic kidney disease	317754	0.0069	0.016	0.67	118133	FALSE	0.318561	0.319	C	T	C	T	TRUE	rs34727427	rs7606110	C	T	C	T
rs34896506	Systolic blood pressure	0.0210641	0.00322274	6.32438e-11	Chronic kidney disease	317754	-0.023	0.02	0.24	118142	FALSE	0.176744	0.204	C	T	C	T	TRUE	rs34896506	rs2168331	C	T	A	G
rs35021474	Systolic blood pressure	-0.0224026	0.00253642	1.0298e-18	Chronic kidney disease	317754	0.003	0.016	0.85	114847	TRUE	0.617081	0.606	G	C	G	C	TRUE	rs35021474	rs1275980	C	G	C	T
rs35224044	Systolic blood pressure	0.0149764	0.00249705	2.00424e-09	Chronic kidney disease	317754	0.0029	0.016	0.86	117265	FALSE	0.584644	0.538	T	C	T	C	TRUE	rs35224044	rs507506	C	T	A	G
rs35443	Systolic blood pressure	-0.0183143	0.00252474	4.05728e-13	Chronic kidney disease	317754	-0.013	0.016	0.43	114815	TRUE	0.382529	0.412	C	G	C	G	TRUE	rs35443	rs35441	C	G	T	C
rs365990	Systolic blood pressure	-0.0166463	0.00254437	6.06259e-11	Chronic kidney disease	317754	-0.01	0.016	0.51	118072	FALSE	0.369482	0.314	G	A	G	A	NA	NA	NA	NA	NA	NA	NA
rs3781885	Systolic blood pressure	-0.014677	0.00265395	3.20074e-08	Chronic kidney disease	317754	0.021	0.016	0.19	118139	FALSE	0.312544	0.319	T	C	T	C	TRUE	rs3781885	rs708228	T	C	T	C
rs3817581	Systolic blood pressure	0.0185236	0.0024628	5.43519e-14	Chronic kidney disease	317754	0.031	0.015	0.038	118126	FALSE	0.493028	0.469	T	C	T	C	NA	NA	NA	NA	NA	NA	NA
rs3826537	Systolic blood pressure	0.0143161	0.00248513	8.38472e-09	Chronic kidney disease	317754	0.011	0.016	0.49	117279	FALSE	0.427854	0.487	G	A	G	A	NA	NA	NA	NA	NA	NA	NA
rs4480845	Systolic blood pressure	-0.0199358	0.00257828	1.05995e-14	Chronic kidney disease	317754	-0.0029	0.016	0.85	118130	FALSE	0.639509	0.444	C	T	C	T	TRUE	rs4480845	rs4790870	T	C	C	A
rs4639796	Systolic blood pressure	0.0193279	0.0033558	8.44164e-09	Chronic kidney disease	317754	-0.0017	0.02	0.93	118142	FALSE	0.159456	0.141	A	G	A	G	NA	NA	NA	NA	NA	NA	NA
rs4736135	Systolic blood pressure	-0.0169008	0.00275145	8.13341e-10	Chronic kidney disease	317754	0.015	0.018	0.39	117279	FALSE	0.71422	0.638	T	C	T	C	NA	NA	NA	NA	NA	NA	NA
rs4759062	Systolic blood pressure	-0.0152733	0.00269706	1.48929e-08	Chronic kidney disease	317754	0.017	0.017	0.3	118145	FALSE	0.298453	0.257	T	C	T	C	NA	NA	NA	NA	NA	NA	NA
rs4767332	Systolic blood pressure	0.0153792	0.00249916	7.57635e-10	Chronic kidney disease	317754	0.015	0.015	0.34	118140	FALSE	0.581181	0.597	A	C	A	C	NA	NA	NA	NA	NA	NA	NA
rs4843748	Systolic blood pressure	-0.0154899	0.00261938	3.3511e-09	Chronic kidney disease	317754	-0.014	0.016	0.39	118122	FALSE	0.6687	0.711	A	G	A	G	TRUE	rs4843748	rs6540124	G	A	A	G
rs488834	Systolic blood pressure	-0.0168734	0.00290407	6.24342e-09	Chronic kidney disease	317754	-0.021	0.019	0.25	117276	FALSE	0.766564	0.757	T	C	T	C	NA	NA	NA	NA	NA	NA	NA
rs4930676	Systolic blood pressure	-0.0243253	0.0039634	8.39283e-10	Chronic kidney disease	317754	-0.0052	0.024	0.83	118140	FALSE	0.10783	0.093	T	C	T	C	TRUE	rs4930676	rs12224376	T	C	A	G
rs4937515	Systolic blood pressure	-0.0202334	0.00252271	1.05667e-15	Chronic kidney disease	317754	-0.0049	0.016	0.76	118139	TRUE	0.594982	0.597	C	G	C	G	TRUE	rs4937515	rs747249	G	C	A	G
rs55925664	Systolic blood pressure	0.0256813	0.00316024	4.43938e-16	Chronic kidney disease	317754	0.032	0.019	0.1	118139	TRUE	0.185723	0.215	A	T	A	T	TRUE	rs55925664	rs7112413	A	T	T	C
rs56092448	Systolic blood pressure	0.0222382	0.00385896	8.28284e-09	Chronic kidney disease	317754	-0.013	0.025	0.6	118141	FALSE	0.114447	0.124	T	C	T	C	TRUE	rs56092448	rs11146456	T	C	G	A
rs6026742	Systolic blood pressure	0.0315685	0.00383307	1.78965e-16	Chronic kidney disease	317754	0.039	0.023	0.093	118137	FALSE	0.117761	0.071	A	G	A	G	NA	NA	NA	NA	NA	NA	NA
rs604723	Systolic blood pressure	0.0339376	0.00276968	1.64266e-34	Chronic kidney disease	317754	0.0034	0.017	0.84	118135	FALSE	0.724339	0.708	C	T	C	T	NA	NA	NA	NA	NA	NA	NA
rs62368019	Systolic blood pressure	0.0159658	0.00271396	4.03652e-09	Chronic kidney disease	317754	0.0059	0.017	0.72	118113	FALSE	0.290266	0.364	C	T	C	T	TRUE	rs62368019	rs13159757	C	T	T	C
rs62481856	Systolic blood pressure	0.0438786	0.0030902	9.56081e-46	Chronic kidney disease	317754	0.055	0.023	0.016	97324	FALSE	0.196947	0.229	A	G	A	G	TRUE	rs62481856	rs13225723	A	G	A	G
rs6271	Systolic blood pressure	-0.0288562	0.00469938	8.23987e-10	Chronic kidney disease	317754	-0.0026	0.041	0.95	111549	FALSE	0.0738377	0.06	T	C	T	C	NA	NA	NA	NA	NA	NA	NA
rs6461992	Systolic blood pressure	0.0355009	0.00473029	6.15809e-14	Chronic kidney disease	317754	0.043	0.031	0.17	117280	FALSE	0.926979	0.938	G	A	G	A	NA	NA	NA	NA	NA	NA	NA
rs6504213	Systolic blood pressure	0.01545	0.00250735	7.19676e-10	Chronic kidney disease	317754	0.013	0.016	0.42	118133	FALSE	0.591769	0.611	C	T	C	T	TRUE	rs6504213	rs4968720	T	C	G	A
rs6544667	Systolic blood pressure	-0.0139255	0.00253236	3.82231e-08	Chronic kidney disease	317754	-0.0025	0.016	0.88	112686	FALSE	0.383035	0.364	T	C	T	C	NA	NA	NA	NA	NA	NA	NA
rs6690557	Systolic blood pressure	-0.015112	0.00272795	3.03231e-08	Chronic kidney disease	317754	-0.019	0.017	0.24	118128	FALSE	0.284079	0.314	G	T	G	T	NA	NA	NA	NA	NA	NA	NA
rs6733889	Systolic blood pressure	-0.0150482	0.00253665	2.99034e-09	Chronic kidney disease	317754	-0.019	0.016	0.23	118125	FALSE	0.623065	0.588	C	T	C	T	NA	NA	NA	NA	NA	NA	NA
rs6734118	Systolic blood pressure	-0.0189561	0.00299291	2.39728e-10	Chronic kidney disease	317754	-0.026	0.018	0.16	118136	FALSE	0.2163	0.27	A	C	A	C	NA	NA	NA	NA	NA	NA	NA
rs6768542	Systolic blood pressure	-0.0205414	0.00339517	1.44843e-09	Chronic kidney disease	317754	-0.013	0.021	0.54	118137	FALSE	0.158366	0.215	A	G	A	G	TRUE	rs6768542	rs9816772	A	G	T	C
rs6911827	Systolic blood pressure	0.0146853	0.00247006	2.7619e-09	Chronic kidney disease	317754	0.0055	0.015	0.71	118137	FALSE	0.454272	0.369	T	C	T	C	NA	NA	NA	NA	NA	NA	NA
rs691830	Systolic blood pressure	0.0169409	0.00246289	6.06225e-12	Chronic kidney disease	317754	0.053	0.015	0.0004	118141	FALSE	0.476818	0.369	G	A	G	A	TRUE	rs691830	rs2928148	A	G	A	G
rs6983129	Systolic blood pressure	-0.0197987	0.00247881	1.38537e-15	Chronic kidney disease	317754	0.013	0.015	0.4	118144	FALSE	0.522069	0.54	A	C	A	C	NA	NA	NA	NA	NA	NA	NA
rs709668	Systolic blood pressure	0.0178303	0.00307223	6.49327e-09	Chronic kidney disease	317754	0.0028	0.019	0.88	118140	FALSE	0.797922	0.777	G	A	G	A	NA	NA	NA	NA	NA	NA	NA
rs7200432	Systolic blood pressure	-0.0190742	0.00269314	1.41864e-12	Chronic kidney disease	317754	-0.0034	0.016	0.84	118139	FALSE	0.299598	0.281	A	G	A	G	TRUE	rs7200432	rs11076401	A	G	A	G
rs73437338	Systolic blood pressure	-0.0376464	0.00330752	5.20695e-30	Chronic kidney disease	317754	-0.037	0.02	0.066	118139	FALSE	0.166798	0.1	C	T	C	T	TRUE	rs73437338	rs17249754	C	T	A	G
rs73563812	Systolic blood pressure	-0.0210592	0.00290023	3.84504e-13	Chronic kidney disease	317754	-0.0006	0.017	0.97	118139	FALSE	0.235901	0.3	T	G	T	G	TRUE	rs73563812	rs1466562	T	G	G	A
rs743395	Systolic blood pressure	0.0146125	0.00258504	1.5806e-08	Chronic kidney disease	317754	0.037	0.017	0.027	118138	FALSE	0.374686	0.408	T	C	T	C	NA	NA	NA	NA	NA	NA	NA
rs7439366	Systolic blood pressure	0.015315	0.00246862	5.51616e-10	Chronic kidney disease	317754	-0.018	0.016	0.25	111709	FALSE	0.454524	0.492	C	T	C	T	NA	NA	NA	NA	NA	NA	NA
rs7753358	Systolic blood pressure	0.0144394	0.00250277	7.96549e-09	Chronic kidney disease	317754	-0.012	0.015	0.43	118139	TRUE	0.487051	0.461	A	T	A	T	TRUE	rs7753358	rs3805747	A	T	G	A
rs7765526	Systolic blood pressure	-0.0141919	0.00249562	1.29612e-08	Chronic kidney disease	317754	-0.0081	0.015	0.59	118139	FALSE	0.541864	0.523	G	A	G	A	NA	NA	NA	NA	NA	NA	NA
rs7798991	Systolic blood pressure	0.0157002	0.00279878	2.02881e-08	Chronic kidney disease	317754	0.021	0.017	0.22	118141	FALSE	0.262473	0.19	C	T	C	T	NA	NA	NA	NA	NA	NA	NA
rs78473917	Systolic blood pressure	-0.0190052	0.00346206	4.03237e-08	Chronic kidney disease	317754	-0.011	0.021	0.6	118140	FALSE	0.148716	0.15	C	T	C	T	TRUE	rs78473917	rs6095302	C	T	T	C
rs786910	Systolic blood pressure	-0.0163348	0.00249865	6.26778e-11	Chronic kidney disease	317754	0.0082	0.016	0.59	118141	TRUE	0.588893	0.646	G	C	G	C	TRUE	rs786910	rs786911	C	G	T	C
rs8121509	Systolic blood pressure	-0.0156706	0.00247145	2.29132e-10	Chronic kidney disease	317754	-0.014	0.017	0.41	109823	FALSE	0.452031	0.478	C	T	C	T	NA	NA	NA	NA	NA	NA	NA
rs9294987	Systolic blood pressure	0.0138564	0.00247928	2.28692e-08	Chronic kidney disease	317754	-0.017	0.016	0.3	117276	FALSE	0.502206	0.487	C	T	C	T	TRUE	rs9294987	rs12202886	C	T	G	A
rs9349379	Systolic blood pressure	-0.0138096	0.00250525	3.5456e-08	Chronic kidney disease	317754	0.0067	0.017	0.69	118138	FALSE	0.404893	0.372	G	A	G	A	NA	NA	NA	NA	NA	NA	NA
rs9385405	Systolic blood pressure	0.022515	0.00247527	9.42791e-20	Chronic kidney disease	317754	0.0046	0.015	0.76	118139	TRUE	0.435707	0.516	C	G	C	G	NA	NA	NA	NA	NA	NA	NA
rs9476307	Systolic blood pressure	-0.0144025	0.00250325	8.74887e-09	Chronic kidney disease	317754	-0.018	0.016	0.29	107073	FALSE	0.410838	0.392	G	A	G	A	NA	NA	NA	NA	NA	NA	NA
rs9888615	Systolic blood pressure	0.0169538	0.00272346	4.81858e-10	Chronic kidney disease	317754	-0.0099	0.017	0.56	118120	FALSE	0.710967	0.786	C	T	C	T	NA	NA	NA	NA	NA	NA	NA
Notes: palindromic TRUE has been removed in our two-sample mendelian randomization analysis; HDL: high density lipoprotein; LDL: low density lipoprotein; HbA1c: glycated hemoglobin;

## Sheet: ST3
Table S3: F-statistic estimate
Exposure	Outcome	Exposure.sample	Outcome.sample	IVs	F-statistics
HDL cholesterol	chronic kidney disease	187167	117165	84	7799.63
LDL cholesterol	chronic kidney disease	173082	117165	66	7212.75
Total cholesterol	chronic kidney disease	187365	117165	78	9447.97
Triglycerides	chronic kidney disease	177861	117165	54	8381.88
HbA1C	chronic kidney disease	46368	117165	10	802.89
Fasting glucose	chronic kidney disease	133010	117165	31	4398.02
Diastolic blood pressure	chronic kidney disease	317756	117165	111	6485.82
Systolic blood pressure	chronic kidney disease	317754	117165	103	5825.41
Note: HDL: high density lipoprotein; LDL: low density lipoprotein; HbA1c: glycated hemoglobin;

## Sheet: ST4
Table S4: MR Steiger directionality test
Exposure	Outcome	Exposure.sample	Outcome.sample	IVs	snp_R2.exposure	snp_R2.outcome	correct_causal_direction
HDL cholesterol	chronic kidney disease	187167	117165	84	0.0435599	0.0012416	TRUE
LDL cholesterol	chronic kidney disease	173082	117165	66	0.0485703	0.0006686	TRUE
Total cholesterol	chronic kidney disease	187365	117165	78	0.0492719	0.0008356	TRUE
Triglycerides	chronic kidney disease	177861	117165	54	0.0458445	0.0008245	TRUE
HbA1C	chronic kidney disease	46368	117165	10	0.0176189	6.64e-05	TRUE
Fasting glucose	chronic kidney disease	133010	117165	31	0.0329735	0.000363	TRUE
Diastolic blood pressure	chronic kidney disease	317756	117165	111	0.0212356	0.0017427	TRUE
Systolic blood pressure	chronic kidney disease	317754	117165	103	0.0185212	0.0020412	TRUE
Note - R2 values are approximate; correct_causal_direction: the inferred causal direction between exposures and outcome; HDL: high density lipoprotein; LDL: low density lipoprotein; HbA1c: glycated hemoglobin;

## Sheet: ST5
Table S5: leave-one-out sensitivity analysis
exposure	outcome	samplesize	SNP	beta(95%CI)	P
HDL cholesterol	Chronic kidney disease	118140	rs10019888	-0.121(-0.229,-0.013)	0.028
HDL cholesterol	Chronic kidney disease	118140	rs10087900	-0.122(-0.23,-0.014)	0.027
HDL cholesterol	Chronic kidney disease	118140	rs102275	-0.127(-0.236,-0.019)	0.021
HDL cholesterol	Chronic kidney disease	118140	rs103294	-0.117(-0.226,-0.009)	0.034
HDL cholesterol	Chronic kidney disease	118140	rs10468017	-0.139(-0.251,-0.026)	0.016
HDL cholesterol	Chronic kidney disease	118140	rs1047891	-0.109(-0.206,-0.012)	0.028
HDL cholesterol	Chronic kidney disease	118140	rs10761771	-0.122(-0.23,-0.014)	0.027
HDL cholesterol	Chronic kidney disease	118140	rs10808546	-0.137(-0.242,-0.031)	0.011
HDL cholesterol	Chronic kidney disease	118140	rs11045163	-0.12(-0.228,-0.012)	0.029
HDL cholesterol	Chronic kidney disease	118140	rs11065987	-0.121(-0.229,-0.013)	0.028
HDL cholesterol	Chronic kidney disease	118140	rs11765979	-0.115(-0.222,-0.007)	0.037
HDL cholesterol	Chronic kidney disease	118140	rs11789603	-0.124(-0.233,-0.016)	0.025
HDL cholesterol	Chronic kidney disease	118140	rs12133576	-0.124(-0.232,-0.016)	0.024
HDL cholesterol	Chronic kidney disease	118140	rs12145743	-0.125(-0.233,-0.017)	0.023
HDL cholesterol	Chronic kidney disease	118140	rs12412743	-0.125(-0.233,-0.018)	0.023
HDL cholesterol	Chronic kidney disease	118140	rs12740374	-0.126(-0.234,-0.018)	0.022
HDL cholesterol	Chronic kidney disease	118140	rs12748152	-0.129(-0.236,-0.023)	0.017
HDL cholesterol	Chronic kidney disease	118140	rs12801636	-0.121(-0.229,-0.013)	0.028
HDL cholesterol	Chronic kidney disease	118140	rs13076253	-0.121(-0.229,-0.013)	0.028
HDL cholesterol	Chronic kidney disease	118140	rs13099479	-0.124(-0.232,-0.016)	0.024
HDL cholesterol	Chronic kidney disease	118140	rs13107325	-0.116(-0.223,-0.008)	0.035
HDL cholesterol	Chronic kidney disease	118140	rs13702	-0.124(-0.236,-0.011)	0.031
HDL cholesterol	Chronic kidney disease	118140	rs1515110	-0.126(-0.234,-0.018)	0.022
HDL cholesterol	Chronic kidney disease	118140	rs1689797	-0.127(-0.235,-0.019)	0.021
HDL cholesterol	Chronic kidney disease	118140	rs16942887	-0.13(-0.239,-0.022)	0.019
HDL cholesterol	Chronic kidney disease	118140	rs16965220	-0.123(-0.231,-0.015)	0.026
HDL cholesterol	Chronic kidney disease	118140	rs17145738	-0.123(-0.231,-0.014)	0.026
HDL cholesterol	Chronic kidney disease	118140	rs17173637	-0.124(-0.232,-0.015)	0.025
HDL cholesterol	Chronic kidney disease	118140	rs181360	-0.121(-0.229,-0.013)	0.028
HDL cholesterol	Chronic kidney disease	118140	rs1866956	-0.123(-0.231,-0.015)	0.026
HDL cholesterol	Chronic kidney disease	118140	rs1877031	-0.129(-0.236,-0.021)	0.019
HDL cholesterol	Chronic kidney disease	118140	rs1883025	-0.124(-0.234,-0.015)	0.026
HDL cholesterol	Chronic kidney disease	118140	rs1936800	-0.122(-0.23,-0.014)	0.027
HDL cholesterol	Chronic kidney disease	118140	rs1980493	-0.121(-0.229,-0.013)	0.028
HDL cholesterol	Chronic kidney disease	118140	rs2013208	-0.123(-0.232,-0.015)	0.026
HDL cholesterol	Chronic kidney disease	118140	rs205262	-0.115(-0.22,-0.009)	0.033
HDL cholesterol	Chronic kidney disease	118140	rs2066714	-0.128(-0.236,-0.021)	0.02
HDL cholesterol	Chronic kidney disease	118140	rs2075650	-0.125(-0.233,-0.016)	0.024
HDL cholesterol	Chronic kidney disease	118140	rs2241210	-0.124(-0.233,-0.016)	0.025
HDL cholesterol	Chronic kidney disease	118140	rs2241770	-0.124(-0.234,-0.015)	0.026
HDL cholesterol	Chronic kidney disease	118140	rs2250802	-0.126(-0.234,-0.018)	0.022
HDL cholesterol	Chronic kidney disease	118140	rs2278236	-0.119(-0.227,-0.011)	0.031
HDL cholesterol	Chronic kidney disease	118140	rs2290547	-0.126(-0.233,-0.018)	0.022
HDL cholesterol	Chronic kidney disease	118140	rs2293889	-0.126(-0.234,-0.018)	0.022
HDL cholesterol	Chronic kidney disease	118140	rs2454722	-0.12(-0.228,-0.012)	0.03
HDL cholesterol	Chronic kidney disease	118140	rs2602836	-0.13(-0.234,-0.026)	0.014
HDL cholesterol	Chronic kidney disease	118140	rs2606736	-0.122(-0.23,-0.013)	0.027
HDL cholesterol	Chronic kidney disease	118140	rs2642438	-0.13(-0.237,-0.024)	0.016
HDL cholesterol	Chronic kidney disease	118140	rs2925979	-0.116(-0.223,-0.009)	0.034
HDL cholesterol	Chronic kidney disease	118140	rs3741414	-0.12(-0.228,-0.012)	0.029
HDL cholesterol	Chronic kidney disease	118140	rs3822072	-0.12(-0.228,-0.012)	0.029
HDL cholesterol	Chronic kidney disease	118140	rs3847502	-0.107(-0.212,-0.002)	0.046
HDL cholesterol	Chronic kidney disease	118140	rs3861397	-0.12(-0.228,-0.012)	0.029
HDL cholesterol	Chronic kidney disease	118140	rs4142995	-0.123(-0.232,-0.015)	0.026
HDL cholesterol	Chronic kidney disease	118140	rs4148005	-0.119(-0.226,-0.011)	0.031
HDL cholesterol	Chronic kidney disease	118140	rs4240624	-0.127(-0.236,-0.018)	0.022
HDL cholesterol	Chronic kidney disease	118140	rs4379922	-0.122(-0.23,-0.014)	0.027
HDL cholesterol	Chronic kidney disease	118140	rs4465830	-0.133(-0.241,-0.025)	0.016
HDL cholesterol	Chronic kidney disease	118140	rs4650994	-0.122(-0.23,-0.014)	0.027
HDL cholesterol	Chronic kidney disease	118140	rs4660293	-0.122(-0.231,-0.014)	0.027
HDL cholesterol	Chronic kidney disease	118140	rs4846914	-0.125(-0.234,-0.016)	0.024
HDL cholesterol	Chronic kidney disease	118140	rs4917014	-0.126(-0.234,-0.019)	0.021
HDL cholesterol	Chronic kidney disease	118140	rs4939883	-0.127(-0.236,-0.017)	0.023
HDL cholesterol	Chronic kidney disease	118140	rs4969178	-0.123(-0.231,-0.014)	0.027
HDL cholesterol	Chronic kidney disease	118140	rs4983559	-0.123(-0.232,-0.015)	0.025
HDL cholesterol	Chronic kidney disease	118140	rs499974	-0.123(-0.231,-0.015)	0.026
HDL cholesterol	Chronic kidney disease	118140	rs6031587	-0.12(-0.227,-0.012)	0.029
HDL cholesterol	Chronic kidney disease	118140	rs633695	-0.114(-0.224,-0.003)	0.043
HDL cholesterol	Chronic kidney disease	118140	rs6450176	-0.129(-0.235,-0.024)	0.017
HDL cholesterol	Chronic kidney disease	118140	rs6567160	-0.119(-0.226,-0.012)	0.03
HDL cholesterol	Chronic kidney disease	118140	rs676210	-0.104(-0.211,0.002)	0.054
HDL cholesterol	Chronic kidney disease	118140	rs6805251	-0.121(-0.229,-0.013)	0.028
HDL cholesterol	Chronic kidney disease	118140	rs686030	-0.119(-0.227,-0.01)	0.032
HDL cholesterol	Chronic kidney disease	118140	rs687339	-0.119(-0.227,-0.011)	0.03
HDL cholesterol	Chronic kidney disease	118140	rs702485	-0.12(-0.227,-0.012)	0.03
HDL cholesterol	Chronic kidney disease	118140	rs7306660	-0.12(-0.228,-0.012)	0.03
HDL cholesterol	Chronic kidney disease	118140	rs731839	-0.123(-0.231,-0.015)	0.026
HDL cholesterol	Chronic kidney disease	118140	rs737337	-0.128(-0.235,-0.02)	0.02
HDL cholesterol	Chronic kidney disease	118140	rs7607980	-0.124(-0.232,-0.015)	0.025
HDL cholesterol	Chronic kidney disease	118140	rs838876	-0.122(-0.23,-0.013)	0.028
HDL cholesterol	Chronic kidney disease	118140	rs9457931	-0.122(-0.231,-0.014)	0.026
HDL cholesterol	Chronic kidney disease	118140	rs970548	-0.121(-0.229,-0.013)	0.028
HDL cholesterol	Chronic kidney disease	118140	rs998584	-0.121(-0.229,-0.013)	0.028
HDL cholesterol	Chronic kidney disease	118140	rs9989419	-0.139(-0.256,-0.021)	0.02
HDL cholesterol	Chronic kidney disease	118140	All	-0.123(-0.23,-0.016)	0.025
LDL cholesterol	Chronic kidney disease	118087	rs10195252	-0.008(-0.099,0.082)	0.856
LDL cholesterol	Chronic kidney disease	118087	rs10490626	-0.002(-0.093,0.088)	0.958
LDL cholesterol	Chronic kidney disease	118087	rs10832962	0(-0.09,0.089)	0.992
LDL cholesterol	Chronic kidney disease	118087	rs10893499	0.001(-0.089,0.091)	0.978
LDL cholesterol	Chronic kidney disease	118087	rs10903129	-0.009(-0.1,0.082)	0.849
LDL cholesterol	Chronic kidney disease	118087	rs10947332	-0.002(-0.093,0.089)	0.961
LDL cholesterol	Chronic kidney disease	118087	rs11563251	-0.005(-0.096,0.086)	0.913
LDL cholesterol	Chronic kidney disease	118087	rs1169288	-0.01(-0.101,0.081)	0.834
LDL cholesterol	Chronic kidney disease	118087	rs12066643	-0.008(-0.099,0.082)	0.86
LDL cholesterol	Chronic kidney disease	118087	rs1250229	-0.009(-0.099,0.082)	0.849
LDL cholesterol	Chronic kidney disease	118087	rs12748152	0(-0.089,0.089)	0.996
LDL cholesterol	Chronic kidney disease	118087	rs12916	-0.007(-0.099,0.086)	0.89
LDL cholesterol	Chronic kidney disease	118087	rs13206249	-0.008(-0.099,0.083)	0.867
LDL cholesterol	Chronic kidney disease	118087	rs13277801	-0.006(-0.098,0.085)	0.89
LDL cholesterol	Chronic kidney disease	118087	rs1367117	-0.01(-0.106,0.085)	0.832
LDL cholesterol	Chronic kidney disease	118087	rs1408272	-0.005(-0.096,0.086)	0.921
LDL cholesterol	Chronic kidney disease	118087	rs1564348	-0.006(-0.098,0.085)	0.895
LDL cholesterol	Chronic kidney disease	118087	rs16831243	-0.007(-0.098,0.084)	0.882
LDL cholesterol	Chronic kidney disease	118087	rs17404153	-0.003(-0.094,0.087)	0.945
LDL cholesterol	Chronic kidney disease	118087	rs174583	-0.009(-0.101,0.082)	0.839
LDL cholesterol	Chronic kidney disease	118087	rs1883025	-0.005(-0.096,0.086)	0.918
LDL cholesterol	Chronic kidney disease	118087	rs2000999	-0.004(-0.096,0.088)	0.927
LDL cholesterol	Chronic kidney disease	118087	rs2030746	-0.004(-0.094,0.087)	0.937
LDL cholesterol	Chronic kidney disease	118087	rs2073547	-0.011(-0.102,0.079)	0.805
LDL cholesterol	Chronic kidney disease	118087	rs2228603	-0.004(-0.096,0.088)	0.939
LDL cholesterol	Chronic kidney disease	118087	rs2315065	-0.011(-0.102,0.079)	0.805
LDL cholesterol	Chronic kidney disease	118087	rs2328223	-0.008(-0.099,0.083)	0.867
LDL cholesterol	Chronic kidney disease	118087	rs2390536	-0.005(-0.096,0.086)	0.919
LDL cholesterol	Chronic kidney disease	118087	rs2419604	-0.008(-0.099,0.083)	0.87
LDL cholesterol	Chronic kidney disease	118087	rs247616	-0.012(-0.103,0.079)	0.795
LDL cholesterol	Chronic kidney disease	118087	rs2495495	-0.005(-0.096,0.086)	0.915
LDL cholesterol	Chronic kidney disease	118087	rs2587534	-0.002(-0.093,0.089)	0.969
LDL cholesterol	Chronic kidney disease	118087	rs2642438	-0.014(-0.103,0.075)	0.758
LDL cholesterol	Chronic kidney disease	118087	rs267733	-0.01(-0.1,0.08)	0.826
LDL cholesterol	Chronic kidney disease	118087	rs2710642	-0.008(-0.099,0.083)	0.868
LDL cholesterol	Chronic kidney disease	118087	rs2737252	-0.006(-0.097,0.085)	0.897
LDL cholesterol	Chronic kidney disease	118087	rs2738459	-0.006(-0.098,0.086)	0.895
LDL cholesterol	Chronic kidney disease	118087	rs2886232	-0.007(-0.098,0.084)	0.877
LDL cholesterol	Chronic kidney disease	118087	rs314253	-0.001(-0.09,0.089)	0.988
LDL cholesterol	Chronic kidney disease	118087	rs3184504	-0.001(-0.09,0.089)	0.991
LDL cholesterol	Chronic kidney disease	118087	rs364585	-0.006(-0.097,0.085)	0.901
LDL cholesterol	Chronic kidney disease	118087	rs3757354	-0.003(-0.094,0.088)	0.944
LDL cholesterol	Chronic kidney disease	118087	rs3780181	-0.004(-0.095,0.087)	0.93
LDL cholesterol	Chronic kidney disease	118087	rs4253776	-0.006(-0.097,0.085)	0.899
LDL cholesterol	Chronic kidney disease	118087	rs4530754	-0.001(-0.091,0.089)	0.981
LDL cholesterol	Chronic kidney disease	118087	rs4722551	-0.01(-0.1,0.081)	0.831
LDL cholesterol	Chronic kidney disease	118087	rs4942486	-0.011(-0.1,0.078)	0.803
LDL cholesterol	Chronic kidney disease	118087	rs4970712	-0.006(-0.097,0.085)	0.898
LDL cholesterol	Chronic kidney disease	118087	rs579459	-0.011(-0.103,0.08)	0.81
LDL cholesterol	Chronic kidney disease	118087	rs6016373	-0.01(-0.101,0.081)	0.825
LDL cholesterol	Chronic kidney disease	118087	rs6065311	-0.002(-0.093,0.089)	0.968
LDL cholesterol	Chronic kidney disease	118087	rs646776	-0.005(-0.104,0.094)	0.918
LDL cholesterol	Chronic kidney disease	118087	rs6504872	-0.007(-0.098,0.085)	0.886
LDL cholesterol	Chronic kidney disease	118087	rs6511720	0.049(-0.045,0.142)	0.307
LDL cholesterol	Chronic kidney disease	118087	rs6544713	-0.008(-0.101,0.085)	0.863
LDL cholesterol	Chronic kidney disease	118087	rs6709904	-0.006(-0.098,0.085)	0.895
LDL cholesterol	Chronic kidney disease	118087	rs676388	-0.016(-0.102,0.07)	0.716
LDL cholesterol	Chronic kidney disease	118087	rs6818397	-0.006(-0.097,0.085)	0.9
LDL cholesterol	Chronic kidney disease	118087	rs6882076	-0.017(-0.106,0.072)	0.711
LDL cholesterol	Chronic kidney disease	118087	rs6909746	-0.011(-0.101,0.079)	0.812
LDL cholesterol	Chronic kidney disease	118087	rs7551981	-0.008(-0.099,0.084)	0.867
LDL cholesterol	Chronic kidney disease	118087	rs7640978	-0.003(-0.094,0.088)	0.947
LDL cholesterol	Chronic kidney disease	118087	rs7832643	-0.007(-0.099,0.084)	0.873
LDL cholesterol	Chronic kidney disease	118087	rs8017377	0.002(-0.086,0.09)	0.966
LDL cholesterol	Chronic kidney disease	118087	rs9875338	-0.005(-0.096,0.087)	0.921
LDL cholesterol	Chronic kidney disease	118087	rs9987289	-0.007(-0.098,0.084)	0.881
LDL cholesterol	Chronic kidney disease	118087	All	-0.006(-0.096,0.085)	0.901
Total cholesterol	Chronic kidney disease	118086	rs10088180	-0.061(-0.152,0.031)	0.195
Total cholesterol	Chronic kidney disease	118086	rs10468017	-0.058(-0.154,0.037)	0.23
Total cholesterol	Chronic kidney disease	118086	rs10773003	-0.059(-0.152,0.035)	0.218
Total cholesterol	Chronic kidney disease	118086	rs10832962	-0.05(-0.144,0.044)	0.295
Total cholesterol	Chronic kidney disease	118086	rs10900221	-0.052(-0.146,0.042)	0.276
Total cholesterol	Chronic kidney disease	118086	rs10904908	-0.053(-0.147,0.042)	0.273
Total cholesterol	Chronic kidney disease	118086	rs11153594	-0.061(-0.154,0.032)	0.199
Total cholesterol	Chronic kidney disease	118086	rs11220462	-0.049(-0.142,0.045)	0.307
Total cholesterol	Chronic kidney disease	118086	rs11563251	-0.054(-0.149,0.04)	0.259
Total cholesterol	Chronic kidney disease	118086	rs11694172	-0.057(-0.151,0.038)	0.239
Total cholesterol	Chronic kidney disease	118086	rs11753995	-0.055(-0.15,0.039)	0.252
Total cholesterol	Chronic kidney disease	118086	rs11789603	-0.055(-0.15,0.039)	0.251
Total cholesterol	Chronic kidney disease	118086	rs11802413	-0.058(-0.152,0.037)	0.231
Total cholesterol	Chronic kidney disease	118086	rs12412743	-0.057(-0.151,0.037)	0.233
Total cholesterol	Chronic kidney disease	118086	rs12670798	-0.057(-0.151,0.038)	0.238
Total cholesterol	Chronic kidney disease	118086	rs12916	-0.057(-0.153,0.038)	0.241
Total cholesterol	Chronic kidney disease	118086	rs13315871	-0.051(-0.145,0.042)	0.282
Total cholesterol	Chronic kidney disease	118086	rs138777	-0.056(-0.15,0.039)	0.247
Total cholesterol	Chronic kidney disease	118086	rs1535	-0.059(-0.154,0.036)	0.223
Total cholesterol	Chronic kidney disease	118086	rs17526895	-0.053(-0.147,0.041)	0.272
Total cholesterol	Chronic kidney disease	118086	rs1800562	-0.055(-0.15,0.039)	0.252
Total cholesterol	Chronic kidney disease	118086	rs181360	-0.053(-0.147,0.041)	0.27
Total cholesterol	Chronic kidney disease	118086	rs1883025	-0.054(-0.15,0.041)	0.266
Total cholesterol	Chronic kidney disease	118086	rs1997243	-0.054(-0.149,0.04)	0.262
Total cholesterol	Chronic kidney disease	118086	rs2000999	-0.055(-0.15,0.041)	0.262
Total cholesterol	Chronic kidney disease	118086	rs2030746	-0.053(-0.147,0.041)	0.269
Total cholesterol	Chronic kidney disease	118086	rs2066714	-0.06(-0.153,0.034)	0.212
Total cholesterol	Chronic kidney disease	118086	rs2073547	-0.061(-0.154,0.033)	0.204
Total cholesterol	Chronic kidney disease	118086	rs2228603	-0.054(-0.15,0.042)	0.269
Total cholesterol	Chronic kidney disease	118086	rs2235367	-0.052(-0.147,0.042)	0.28
Total cholesterol	Chronic kidney disease	118086	rs2244608	-0.059(-0.153,0.035)	0.222
Total cholesterol	Chronic kidney disease	118086	rs2255141	-0.058(-0.152,0.037)	0.232
Total cholesterol	Chronic kidney disease	118086	rs2277862	-0.048(-0.141,0.044)	0.305
Total cholesterol	Chronic kidney disease	118086	rs2287623	-0.054(-0.149,0.04)	0.26
Total cholesterol	Chronic kidney disease	118086	rs2315065	-0.061(-0.155,0.033)	0.201
Total cholesterol	Chronic kidney disease	118086	rs247616	-0.05(-0.145,0.045)	0.3
Total cholesterol	Chronic kidney disease	118086	rs2642438	-0.064(-0.156,0.028)	0.173
Total cholesterol	Chronic kidney disease	118086	rs2737252	-0.056(-0.15,0.039)	0.249
Total cholesterol	Chronic kidney disease	118086	rs2738459	-0.056(-0.151,0.039)	0.249
Total cholesterol	Chronic kidney disease	118086	rs281393	-0.067(-0.156,0.022)	0.139
Total cholesterol	Chronic kidney disease	118086	rs2814982	-0.05(-0.143,0.043)	0.296
Total cholesterol	Chronic kidney disease	118086	rs2886232	-0.056(-0.15,0.038)	0.243
Total cholesterol	Chronic kidney disease	118086	rs314253	-0.05(-0.143,0.043)	0.29
Total cholesterol	Chronic kidney disease	118086	rs3184504	-0.049(-0.143,0.045)	0.304
Total cholesterol	Chronic kidney disease	118086	rs3757354	-0.053(-0.147,0.041)	0.272
Total cholesterol	Chronic kidney disease	118086	rs3780181	-0.053(-0.148,0.041)	0.267
Total cholesterol	Chronic kidney disease	118086	rs386003	-0.051(-0.145,0.043)	0.286
Total cholesterol	Chronic kidney disease	118086	rs4253772	-0.056(-0.15,0.039)	0.247
Total cholesterol	Chronic kidney disease	118086	rs4530754	-0.051(-0.145,0.042)	0.284
Total cholesterol	Chronic kidney disease	118086	rs4738684	-0.055(-0.15,0.04)	0.255
Total cholesterol	Chronic kidney disease	118086	rs4752805	-0.052(-0.146,0.042)	0.275
Total cholesterol	Chronic kidney disease	118086	rs4883201	-0.05(-0.143,0.043)	0.29
Total cholesterol	Chronic kidney disease	118086	rs4988235	-0.059(-0.153,0.035)	0.218
Total cholesterol	Chronic kidney disease	118086	rs515135	-0.063(-0.161,0.034)	0.203
Total cholesterol	Chronic kidney disease	118086	rs558971	-0.051(-0.146,0.043)	0.289
Total cholesterol	Chronic kidney disease	118086	rs579459	-0.061(-0.156,0.034)	0.206
Total cholesterol	Chronic kidney disease	118086	rs6016373	-0.06(-0.154,0.035)	0.215
Total cholesterol	Chronic kidney disease	118086	rs633695	-0.048(-0.142,0.046)	0.316
Total cholesterol	Chronic kidney disease	118086	rs646776	-0.06(-0.159,0.04)	0.239
Total cholesterol	Chronic kidney disease	118086	rs6504872	-0.056(-0.15,0.038)	0.245
Total cholesterol	Chronic kidney disease	118086	rs6511720	-0.017(-0.114,0.08)	0.727
Total cholesterol	Chronic kidney disease	118086	rs6544713	-0.059(-0.155,0.037)	0.226
Total cholesterol	Chronic kidney disease	118086	rs6573778	-0.05(-0.143,0.043)	0.292
Total cholesterol	Chronic kidney disease	118086	rs6603981	-0.056(-0.15,0.039)	0.25
Total cholesterol	Chronic kidney disease	118086	rs6709904	-0.056(-0.151,0.039)	0.248
Total cholesterol	Chronic kidney disease	118086	rs6818397	-0.055(-0.15,0.039)	0.252
Total cholesterol	Chronic kidney disease	118086	rs6882076	-0.068(-0.161,0.024)	0.148
Total cholesterol	Chronic kidney disease	118086	rs7551981	-0.057(-0.152,0.038)	0.238
Total cholesterol	Chronic kidney disease	118086	rs7616006	-0.054(-0.149,0.04)	0.26
Total cholesterol	Chronic kidney disease	118086	rs7640978	-0.053(-0.147,0.042)	0.274
Total cholesterol	Chronic kidney disease	118086	rs780093	-0.046(-0.14,0.049)	0.342
Total cholesterol	Chronic kidney disease	118086	rs7832643	-0.057(-0.151,0.038)	0.239
Total cholesterol	Chronic kidney disease	118086	rs8103315	-0.059(-0.153,0.034)	0.213
Total cholesterol	Chronic kidney disease	118086	rs9272775	-0.058(-0.152,0.036)	0.226
Total cholesterol	Chronic kidney disease	118086	rs9306897	-0.052(-0.147,0.043)	0.285
Total cholesterol	Chronic kidney disease	118086	rs9376090	-0.055(-0.15,0.039)	0.25
Total cholesterol	Chronic kidney disease	118086	rs9391858	-0.048(-0.142,0.045)	0.313
Total cholesterol	Chronic kidney disease	118086	rs9987289	-0.057(-0.152,0.038)	0.237
Total cholesterol	Chronic kidney disease	118086	All	-0.055(-0.149,0.039)	0.251
Triglycerides	Chronic kidney disease	118141	rs10401969	0.056(-0.075,0.188)	0.401
Triglycerides	Chronic kidney disease	118141	rs10440120	0.062(-0.066,0.191)	0.341
Triglycerides	Chronic kidney disease	118141	rs10501321	0.047(-0.074,0.169)	0.446
Triglycerides	Chronic kidney disease	118141	rs10761762	0.056(-0.074,0.186)	0.4
Triglycerides	Chronic kidney disease	118141	rs10790162	0.044(-0.095,0.183)	0.533
Triglycerides	Chronic kidney disease	118141	rs11057408	0.052(-0.076,0.18)	0.428
Triglycerides	Chronic kidney disease	118141	rs11613352	0.055(-0.074,0.185)	0.404
Triglycerides	Chronic kidney disease	118141	rs11820504	0.052(-0.078,0.183)	0.433
Triglycerides	Chronic kidney disease	118141	rs11974409	0.058(-0.075,0.191)	0.395
Triglycerides	Chronic kidney disease	118141	rs1260326	0.099(-0.037,0.235)	0.153
Triglycerides	Chronic kidney disease	118141	rs12676857	0.049(-0.077,0.175)	0.449
Triglycerides	Chronic kidney disease	118141	rs12678919	0.052(-0.086,0.189)	0.461
Triglycerides	Chronic kidney disease	118141	rs12748152	0.063(-0.064,0.191)	0.329
Triglycerides	Chronic kidney disease	118141	rs1321257	0.058(-0.072,0.189)	0.381
Triglycerides	Chronic kidney disease	118141	rs13389219	0.054(-0.075,0.184)	0.412
Triglycerides	Chronic kidney disease	118141	rs16948098	0.048(-0.08,0.175)	0.464
Triglycerides	Chronic kidney disease	118141	rs174535	0.063(-0.068,0.193)	0.345
Triglycerides	Chronic kidney disease	118141	rs17513135	0.056(-0.074,0.185)	0.398
Triglycerides	Chronic kidney disease	118141	rs1832007	0.058(-0.071,0.188)	0.379
Triglycerides	Chronic kidney disease	118141	rs2043085	0.055(-0.075,0.185)	0.409
Triglycerides	Chronic kidney disease	118141	rs2068888	0.065(-0.063,0.192)	0.318
Triglycerides	Chronic kidney disease	118141	rs2239520	0.053(-0.076,0.182)	0.421
Triglycerides	Chronic kidney disease	118141	rs2247056	0.063(-0.067,0.192)	0.341
Triglycerides	Chronic kidney disease	118141	rs2250802	0.06(-0.069,0.189)	0.364
Triglycerides	Chronic kidney disease	118141	rs247616	0.053(-0.077,0.182)	0.426
Triglycerides	Chronic kidney disease	118141	rs2665357	0.058(-0.072,0.188)	0.38
Triglycerides	Chronic kidney disease	118141	rs287621	0.058(-0.072,0.187)	0.383
Triglycerides	Chronic kidney disease	118141	rs2954022	0.09(-0.04,0.219)	0.174
Triglycerides	Chronic kidney disease	118141	rs2972146	0.06(-0.069,0.19)	0.361
Triglycerides	Chronic kidney disease	118141	rs3198697	0.051(-0.075,0.178)	0.426
Triglycerides	Chronic kidney disease	118141	rs3760627	0.061(-0.067,0.19)	0.351
Triglycerides	Chronic kidney disease	118141	rs3761445	0.05(-0.077,0.178)	0.437
Triglycerides	Chronic kidney disease	118141	rs38855	0.055(-0.074,0.184)	0.404
Triglycerides	Chronic kidney disease	118141	rs439401	0.066(-0.065,0.198)	0.321
Triglycerides	Chronic kidney disease	118141	rs442177	0.057(-0.073,0.187)	0.391
Triglycerides	Chronic kidney disease	118141	rs4587594	0.051(-0.081,0.184)	0.446
Triglycerides	Chronic kidney disease	118141	rs4719841	0.06(-0.07,0.189)	0.368
Triglycerides	Chronic kidney disease	118141	rs4738684	0.058(-0.072,0.188)	0.38
Triglycerides	Chronic kidney disease	118141	rs4810479	0.073(-0.053,0.2)	0.257
Triglycerides	Chronic kidney disease	118141	rs588136	0.066(-0.063,0.196)	0.313
Triglycerides	Chronic kidney disease	118141	rs6029143	0.065(-0.061,0.191)	0.314
Triglycerides	Chronic kidney disease	118141	rs634869	0.053(-0.076,0.183)	0.419
Triglycerides	Chronic kidney disease	118141	rs645040	0.053(-0.076,0.182)	0.42
Triglycerides	Chronic kidney disease	118141	rs676210	0.029(-0.097,0.154)	0.657
Triglycerides	Chronic kidney disease	118141	rs6831256	0.055(-0.075,0.184)	0.409
Triglycerides	Chronic kidney disease	118141	rs6882076	0.049(-0.078,0.177)	0.447
Triglycerides	Chronic kidney disease	118141	rs6995541	0.056(-0.073,0.186)	0.395
Triglycerides	Chronic kidney disease	118141	rs719726	0.057(-0.073,0.187)	0.389
Triglycerides	Chronic kidney disease	118141	rs7248104	0.054(-0.075,0.183)	0.41
Triglycerides	Chronic kidney disease	118141	rs731839	0.058(-0.072,0.187)	0.383
Triglycerides	Chronic kidney disease	118141	rs749671	0.064(-0.063,0.191)	0.325
Triglycerides	Chronic kidney disease	118141	rs8077889	0.054(-0.075,0.183)	0.408
Triglycerides	Chronic kidney disease	118141	rs9686661	0.062(-0.067,0.192)	0.344
Triglycerides	Chronic kidney disease	118141	rs998584	0.055(-0.075,0.184)	0.407
Triglycerides	Chronic kidney disease	118141	All	0.058(-0.071,0.186)	0.379
HbA1C	Chronic kidney disease	113998	rs1046896	0.179(-0.158,0.515)	0.299
HbA1C	Chronic kidney disease	113998	rs1387153	0.181(-0.144,0.507)	0.275
HbA1C	Chronic kidney disease	113998	rs16926246	0.114(-0.264,0.493)	0.555
HbA1C	Chronic kidney disease	113998	rs1799884	0.141(-0.191,0.472)	0.406
HbA1C	Chronic kidney disease	113998	rs1800562	0.171(-0.163,0.504)	0.315
HbA1C	Chronic kidney disease	113998	rs2779116	0.145(-0.179,0.469)	0.381
HbA1C	Chronic kidney disease	113998	rs4737009	0.223(-0.102,0.549)	0.178
HbA1C	Chronic kidney disease	113998	rs552976	0.146(-0.184,0.477)	0.385
HbA1C	Chronic kidney disease	113998	rs7998202	0.085(-0.239,0.409)	0.608
HbA1C	Chronic kidney disease	113998	rs855791	0.152(-0.176,0.48)	0.364
HbA1C	Chronic kidney disease	113998	All	0.155(-0.161,0.47)	0.337
Fasting glucose	Chronic kidney disease	118137	rs10747083	0.074(-0.2,0.348)	0.597
Fasting glucose	Chronic kidney disease	118137	rs10811661	0.065(-0.217,0.347)	0.65
Fasting glucose	Chronic kidney disease	118137	rs10814916	0.065(-0.217,0.346)	0.653
Fasting glucose	Chronic kidney disease	118137	rs11195502	0.078(-0.2,0.356)	0.584
Fasting glucose	Chronic kidney disease	118137	rs11558471	0.062(-0.224,0.348)	0.671
Fasting glucose	Chronic kidney disease	118137	rs11603334	0.063(-0.218,0.343)	0.662
Fasting glucose	Chronic kidney disease	118137	rs11607883	0.073(-0.209,0.355)	0.613
Fasting glucose	Chronic kidney disease	118137	rs11619319	0.051(-0.23,0.332)	0.722
Fasting glucose	Chronic kidney disease	118137	rs11708067	0.065(-0.218,0.347)	0.653
Fasting glucose	Chronic kidney disease	118137	rs11715915	0.048(-0.229,0.325)	0.734
Fasting glucose	Chronic kidney disease	118137	rs1260326	0.016(-0.264,0.296)	0.911
Fasting glucose	Chronic kidney disease	118137	rs1280	0.067(-0.214,0.349)	0.639
Fasting glucose	Chronic kidney disease	118137	rs17168486	0.047(-0.237,0.33)	0.747
Fasting glucose	Chronic kidney disease	118137	rs174576	0.052(-0.23,0.334)	0.718
Fasting glucose	Chronic kidney disease	118137	rs2191349	0.046(-0.241,0.332)	0.754
Fasting glucose	Chronic kidney disease	118137	rs3783347	0.038(-0.234,0.31)	0.786
Fasting glucose	Chronic kidney disease	118137	rs3829109	0.058(-0.223,0.339)	0.685
Fasting glucose	Chronic kidney disease	118137	rs4502156	0.042(-0.239,0.323)	0.769
Fasting glucose	Chronic kidney disease	118137	rs479661	0.064(-0.217,0.344)	0.657
Fasting glucose	Chronic kidney disease	118137	rs4869272	0.09(-0.179,0.359)	0.51
Fasting glucose	Chronic kidney disease	118137	rs560887	0.034(-0.29,0.357)	0.838
Fasting glucose	Chronic kidney disease	118137	rs6072275	0.049(-0.229,0.327)	0.73
Fasting glucose	Chronic kidney disease	118137	rs6113722	0.071(-0.208,0.35)	0.62
Fasting glucose	Chronic kidney disease	118137	rs6943153	0.068(-0.211,0.348)	0.633
Fasting glucose	Chronic kidney disease	118137	rs6975024	0.043(-0.258,0.343)	0.781
Fasting glucose	Chronic kidney disease	118137	rs749067	0.135(-0.105,0.374)	0.272
Fasting glucose	Chronic kidney disease	118137	rs7651090	0.046(-0.231,0.323)	0.742
Fasting glucose	Chronic kidney disease	118137	rs7903146	0.045(-0.237,0.326)	0.755
Fasting glucose	Chronic kidney disease	118137	rs882020	0.039(-0.235,0.314)	0.778
Fasting glucose	Chronic kidney disease	118137	rs9368222	0.056(-0.225,0.337)	0.696
Fasting glucose	Chronic kidney disease	118137	rs983309	0.062(-0.219,0.343)	0.666
Fasting glucose	Chronic kidney disease	118137	All	0.059(-0.216,0.333)	0.675
Diastolic blood pressure	Chronic kidney disease	118132	rs1035673	0.305(0.101,0.509)	0.003
Diastolic blood pressure	Chronic kidney disease	118132	rs1078721	0.325(0.127,0.524)	0.001
Diastolic blood pressure	Chronic kidney disease	118132	rs10840457	0.301(0.096,0.506)	0.004
Diastolic blood pressure	Chronic kidney disease	118132	rs10975462	0.302(0.097,0.506)	0.004
Diastolic blood pressure	Chronic kidney disease	118132	rs11021233	0.305(0.1,0.509)	0.004
Diastolic blood pressure	Chronic kidney disease	118132	rs111346856	0.311(0.108,0.514)	0.003
Diastolic blood pressure	Chronic kidney disease	118132	rs11153730	0.301(0.096,0.505)	0.004
Diastolic blood pressure	Chronic kidney disease	118132	rs11191580	0.304(0.099,0.509)	0.004
Diastolic blood pressure	Chronic kidney disease	118132	rs11556924	0.289(0.086,0.493)	0.005
Diastolic blood pressure	Chronic kidney disease	118132	rs11636952	0.285(0.08,0.491)	0.006
Diastolic blood pressure	Chronic kidney disease	118132	rs11677058	0.305(0.101,0.509)	0.003
Diastolic blood pressure	Chronic kidney disease	118132	rs11782222	0.298(0.093,0.503)	0.004
Diastolic blood pressure	Chronic kidney disease	118132	rs12185567	0.3(0.095,0.504)	0.004
Diastolic blood pressure	Chronic kidney disease	118132	rs12324159	0.273(0.075,0.47)	0.007
Diastolic blood pressure	Chronic kidney disease	118132	rs12454132	0.314(0.112,0.516)	0.002
Diastolic blood pressure	Chronic kidney disease	118132	rs12656497	0.313(0.108,0.518)	0.003
Diastolic blood pressure	Chronic kidney disease	118132	rs12693302	0.291(0.086,0.496)	0.005
Diastolic blood pressure	Chronic kidney disease	118132	rs12712691	0.29(0.087,0.493)	0.005
Diastolic blood pressure	Chronic kidney disease	118132	rs12906962	0.295(0.09,0.5)	0.005
Diastolic blood pressure	Chronic kidney disease	118132	rs13107325	0.322(0.12,0.525)	0.002
Diastolic blood pressure	Chronic kidney disease	118132	rs13293465	0.292(0.089,0.496)	0.005
Diastolic blood pressure	Chronic kidney disease	118132	rs134041	0.298(0.093,0.503)	0.004
Diastolic blood pressure	Chronic kidney disease	118132	rs1363976	0.294(0.09,0.498)	0.005
Diastolic blood pressure	Chronic kidney disease	118132	rs1446468	0.314(0.111,0.517)	0.002
Diastolic blood pressure	Chronic kidney disease	118132	rs1450271	0.312(0.107,0.516)	0.003
Diastolic blood pressure	Chronic kidney disease	118132	rs1509966	0.289(0.084,0.493)	0.006
Diastolic blood pressure	Chronic kidney disease	118132	rs1579036	0.314(0.111,0.517)	0.002
Diastolic blood pressure	Chronic kidney disease	118132	rs167479	0.309(0.106,0.512)	0.003
Diastolic blood pressure	Chronic kidney disease	118132	rs17717829	0.313(0.11,0.516)	0.002
Diastolic blood pressure	Chronic kidney disease	118132	rs1872167	0.284(0.083,0.484)	0.006
Diastolic blood pressure	Chronic kidney disease	118132	rs2014590	0.287(0.082,0.492)	0.006
Diastolic blood pressure	Chronic kidney disease	118132	rs2049114	0.306(0.102,0.511)	0.003
Diastolic blood pressure	Chronic kidney disease	118132	rs208078	0.286(0.084,0.488)	0.006
Diastolic blood pressure	Chronic kidney disease	118132	rs2207231	0.305(0.101,0.509)	0.003
Diastolic blood pressure	Chronic kidney disease	118132	rs2301597	0.295(0.09,0.5)	0.005
Diastolic blood pressure	Chronic kidney disease	118132	rs2305758	0.314(0.113,0.515)	0.002
Diastolic blood pressure	Chronic kidney disease	118132	rs2493296	0.301(0.096,0.506)	0.004
Diastolic blood pressure	Chronic kidney disease	118132	rs2782652	0.317(0.116,0.518)	0.002
Diastolic blood pressure	Chronic kidney disease	118132	rs2782980	0.301(0.095,0.507)	0.004
Diastolic blood pressure	Chronic kidney disease	118132	rs2836411	0.301(0.096,0.506)	0.004
Diastolic blood pressure	Chronic kidney disease	118132	rs28406364	0.292(0.088,0.496)	0.005
Diastolic blood pressure	Chronic kidney disease	118132	rs28545584	0.303(0.099,0.507)	0.004
Diastolic blood pressure	Chronic kidney disease	118132	rs2979666	0.3(0.095,0.504)	0.004
Diastolic blood pressure	Chronic kidney disease	118132	rs3118904	0.299(0.094,0.503)	0.004
Diastolic blood pressure	Chronic kidney disease	118132	rs34165865	0.307(0.104,0.511)	0.003
Diastolic blood pressure	Chronic kidney disease	118132	rs343011	0.299(0.095,0.504)	0.004
Diastolic blood pressure	Chronic kidney disease	118132	rs34483452	0.303(0.099,0.508)	0.004
Diastolic blood pressure	Chronic kidney disease	118132	rs35213536	0.296(0.092,0.501)	0.005
Diastolic blood pressure	Chronic kidney disease	118132	rs35444	0.296(0.091,0.501)	0.005
Diastolic blood pressure	Chronic kidney disease	118132	rs35807464	0.294(0.089,0.498)	0.005
Diastolic blood pressure	Chronic kidney disease	118132	rs3789592	0.309(0.105,0.513)	0.003
Diastolic blood pressure	Chronic kidney disease	118132	rs3827750	0.307(0.103,0.511)	0.003
Diastolic blood pressure	Chronic kidney disease	118132	rs3851374	0.297(0.093,0.502)	0.004
Diastolic blood pressure	Chronic kidney disease	118132	rs39281	0.3(0.095,0.504)	0.004
Diastolic blood pressure	Chronic kidney disease	118132	rs3943093	0.261(0.063,0.459)	0.01
Diastolic blood pressure	Chronic kidney disease	118132	rs4305701	0.291(0.088,0.495)	0.005
Diastolic blood pressure	Chronic kidney disease	118132	rs4476839	0.293(0.089,0.497)	0.005
Diastolic blood pressure	Chronic kidney disease	118132	rs4762921	0.319(0.116,0.523)	0.002
Diastolic blood pressure	Chronic kidney disease	118132	rs4835948	0.306(0.102,0.51)	0.003
Diastolic blood pressure	Chronic kidney disease	118132	rs488834	0.295(0.09,0.499)	0.005
Diastolic blood pressure	Chronic kidney disease	118132	rs4919493	0.3(0.095,0.505)	0.004
Diastolic blood pressure	Chronic kidney disease	118132	rs4923915	0.299(0.094,0.504)	0.004
Diastolic blood pressure	Chronic kidney disease	118132	rs504691	0.302(0.097,0.506)	0.004
Diastolic blood pressure	Chronic kidney disease	118132	rs507666	0.308(0.104,0.512)	0.003
Diastolic blood pressure	Chronic kidney disease	118132	rs56206297	0.309(0.105,0.512)	0.003
Diastolic blood pressure	Chronic kidney disease	118132	rs56256623	0.287(0.084,0.49)	0.006
Diastolic blood pressure	Chronic kidney disease	118132	rs597808	0.284(0.076,0.492)	0.008
Diastolic blood pressure	Chronic kidney disease	118132	rs6001795	0.294(0.09,0.498)	0.005
Diastolic blood pressure	Chronic kidney disease	118132	rs6026731	0.288(0.083,0.492)	0.006
Diastolic blood pressure	Chronic kidney disease	118132	rs604723	0.305(0.099,0.512)	0.004
Diastolic blood pressure	Chronic kidney disease	118132	rs60991988	0.296(0.092,0.5)	0.005
Diastolic blood pressure	Chronic kidney disease	118132	rs61148001	0.287(0.084,0.49)	0.006
Diastolic blood pressure	Chronic kidney disease	118132	rs62217514	0.304(0.1,0.509)	0.004
Diastolic blood pressure	Chronic kidney disease	118132	rs6271	0.301(0.096,0.505)	0.004
Diastolic blood pressure	Chronic kidney disease	118132	rs6460541	0.293(0.089,0.497)	0.005
Diastolic blood pressure	Chronic kidney disease	118132	rs6487076	0.293(0.089,0.497)	0.005
Diastolic blood pressure	Chronic kidney disease	118132	rs6490019	0.298(0.094,0.503)	0.004
Diastolic blood pressure	Chronic kidney disease	118132	rs6585256	0.303(0.098,0.507)	0.004
Diastolic blood pressure	Chronic kidney disease	118132	rs66682451	0.306(0.102,0.51)	0.003
Diastolic blood pressure	Chronic kidney disease	118132	rs66887589	0.31(0.107,0.513)	0.003
Diastolic blood pressure	Chronic kidney disease	118132	rs6708660	0.3(0.096,0.505)	0.004
Diastolic blood pressure	Chronic kidney disease	118132	rs6771928	0.309(0.103,0.514)	0.003
Diastolic blood pressure	Chronic kidney disease	118132	rs6804765	0.299(0.094,0.504)	0.004
Diastolic blood pressure	Chronic kidney disease	118132	rs6923947	0.299(0.093,0.504)	0.004
Diastolic blood pressure	Chronic kidney disease	118132	rs6983488	0.304(0.1,0.508)	0.004
Diastolic blood pressure	Chronic kidney disease	118132	rs71532343	0.284(0.082,0.485)	0.006
Diastolic blood pressure	Chronic kidney disease	118132	rs7173751	0.303(0.099,0.508)	0.004
Diastolic blood pressure	Chronic kidney disease	118132	rs7199293	0.296(0.092,0.5)	0.005
Diastolic blood pressure	Chronic kidney disease	118132	rs7200432	0.3(0.096,0.505)	0.004
Diastolic blood pressure	Chronic kidney disease	118132	rs7258382	0.291(0.088,0.495)	0.005
Diastolic blood pressure	Chronic kidney disease	118132	rs72654647	0.3(0.096,0.505)	0.004
Diastolic blood pressure	Chronic kidney disease	118132	rs72831343	0.301(0.095,0.506)	0.004
Diastolic blood pressure	Chronic kidney disease	118132	rs72936986	0.298(0.093,0.503)	0.004
Diastolic blood pressure	Chronic kidney disease	118132	rs7338606	0.284(0.082,0.486)	0.006
Diastolic blood pressure	Chronic kidney disease	118132	rs73606412	0.297(0.093,0.502)	0.004
Diastolic blood pressure	Chronic kidney disease	118132	rs7373878	0.304(0.099,0.508)	0.004
Diastolic blood pressure	Chronic kidney disease	118132	rs7500448	0.302(0.098,0.507)	0.004
Diastolic blood pressure	Chronic kidney disease	118132	rs751984	0.296(0.091,0.501)	0.005
Diastolic blood pressure	Chronic kidney disease	118132	rs7613528	0.286(0.084,0.488)	0.006
Diastolic blood pressure	Chronic kidney disease	118132	rs7744284	0.297(0.092,0.501)	0.004
Diastolic blood pressure	Chronic kidney disease	118132	rs78473917	0.298(0.093,0.503)	0.004
Diastolic blood pressure	Chronic kidney disease	118132	rs7911644	0.288(0.085,0.49)	0.005
Diastolic blood pressure	Chronic kidney disease	118132	rs8081273	0.309(0.106,0.512)	0.003
Diastolic blood pressure	Chronic kidney disease	118132	rs810057	0.322(0.122,0.522)	0.002
Diastolic blood pressure	Chronic kidney disease	118132	rs8111686	0.294(0.089,0.499)	0.005
Diastolic blood pressure	Chronic kidney disease	118132	rs836179	0.313(0.11,0.517)	0.003
Diastolic blood pressure	Chronic kidney disease	118132	rs882624	0.295(0.09,0.499)	0.005
Diastolic blood pressure	Chronic kidney disease	118132	rs916880	0.295(0.091,0.5)	0.005
Diastolic blood pressure	Chronic kidney disease	118132	rs9296668	0.297(0.092,0.501)	0.005
Diastolic blood pressure	Chronic kidney disease	118132	rs9352694	0.304(0.099,0.509)	0.004
Diastolic blood pressure	Chronic kidney disease	118132	rs9548033	0.305(0.101,0.509)	0.003
Diastolic blood pressure	Chronic kidney disease	118132	All	0.3(0.097,0.503)	0.004
Systolic blood pressure	Chronic kidney disease	114818	rs1000423	0.332(0.096,0.567)	0.006
Systolic blood pressure	Chronic kidney disease	114818	rs10048404	0.302(0.059,0.544)	0.015
Systolic blood pressure	Chronic kidney disease	114818	rs10269774	0.314(0.071,0.557)	0.011
Systolic blood pressure	Chronic kidney disease	114818	rs10409243	0.302(0.059,0.545)	0.015
Systolic blood pressure	Chronic kidney disease	114818	rs1047891	0.344(0.122,0.566)	0.002
Systolic blood pressure	Chronic kidney disease	114818	rs1052486	0.317(0.075,0.559)	0.01
Systolic blood pressure	Chronic kidney disease	114818	rs10769253	0.286(0.046,0.527)	0.02
Systolic blood pressure	Chronic kidney disease	114818	rs10817007	0.297(0.056,0.539)	0.016
Systolic blood pressure	Chronic kidney disease	114818	rs10853912	0.303(0.06,0.546)	0.014
Systolic blood pressure	Chronic kidney disease	114818	rs10883543	0.307(0.063,0.551)	0.013
Systolic blood pressure	Chronic kidney disease	114818	rs10883948	0.31(0.068,0.553)	0.012
Systolic blood pressure	Chronic kidney disease	114818	rs11070245	0.316(0.074,0.558)	0.011
Systolic blood pressure	Chronic kidney disease	114818	rs11191580	0.313(0.068,0.559)	0.012
Systolic blood pressure	Chronic kidney disease	114818	rs11214436	0.295(0.053,0.537)	0.017
Systolic blood pressure	Chronic kidney disease	114818	rs11629120	0.308(0.065,0.55)	0.013
Systolic blood pressure	Chronic kidney disease	114818	rs11874246	0.298(0.055,0.541)	0.016
Systolic blood pressure	Chronic kidney disease	114818	rs12656497	0.327(0.082,0.572)	0.009
Systolic blood pressure	Chronic kidney disease	114818	rs12694861	0.308(0.066,0.551)	0.013
Systolic blood pressure	Chronic kidney disease	114818	rs12714414	0.308(0.066,0.551)	0.013
Systolic blood pressure	Chronic kidney disease	114818	rs12967060	0.306(0.063,0.549)	0.013
Systolic blood pressure	Chronic kidney disease	114818	rs13016772	0.307(0.065,0.55)	0.013
Systolic blood pressure	Chronic kidney disease	114818	rs13154549	0.298(0.055,0.541)	0.016
Systolic blood pressure	Chronic kidney disease	114818	rs13436194	0.3(0.056,0.543)	0.016
Systolic blood pressure	Chronic kidney disease	114818	rs138110118	0.3(0.057,0.543)	0.015
Systolic blood pressure	Chronic kidney disease	114818	rs1438898	0.297(0.054,0.539)	0.016
Systolic blood pressure	Chronic kidney disease	114818	rs144356415	0.303(0.06,0.546)	0.014
Systolic blood pressure	Chronic kidney disease	114818	rs1543270	0.303(0.06,0.546)	0.015
Systolic blood pressure	Chronic kidney disease	114818	rs1644318	0.306(0.062,0.55)	0.014
Systolic blood pressure	Chronic kidney disease	114818	rs167479	0.316(0.074,0.557)	0.011
Systolic blood pressure	Chronic kidney disease	114818	rs17056301	0.319(0.078,0.561)	0.01
Systolic blood pressure	Chronic kidney disease	114818	rs17173238	0.259(0.05,0.468)	0.015
Systolic blood pressure	Chronic kidney disease	114818	rs17535443	0.301(0.058,0.545)	0.015
Systolic blood pressure	Chronic kidney disease	114818	rs17677603	0.317(0.075,0.56)	0.01
Systolic blood pressure	Chronic kidney disease	114818	rs17759661	0.311(0.068,0.554)	0.012
Systolic blood pressure	Chronic kidney disease	114818	rs1887320	0.32(0.078,0.562)	0.01
Systolic blood pressure	Chronic kidney disease	114818	rs1925148	0.298(0.055,0.54)	0.016
Systolic blood pressure	Chronic kidney disease	114818	rs2004283	0.311(0.069,0.553)	0.012
Systolic blood pressure	Chronic kidney disease	114818	rs2004776	0.309(0.066,0.552)	0.013
Systolic blood pressure	Chronic kidney disease	114818	rs2017199	0.295(0.053,0.537)	0.017
Systolic blood pressure	Chronic kidney disease	114818	rs2052691	0.303(0.06,0.546)	0.015
Systolic blood pressure	Chronic kidney disease	114818	rs2076328	0.313(0.071,0.555)	0.011
Systolic blood pressure	Chronic kidney disease	114818	rs2102397	0.288(0.046,0.529)	0.02
Systolic blood pressure	Chronic kidney disease	114818	rs210630	0.327(0.089,0.565)	0.007
Systolic blood pressure	Chronic kidney disease	114818	rs2177843	0.293(0.05,0.535)	0.018
Systolic blood pressure	Chronic kidney disease	114818	rs2249105	0.315(0.072,0.558)	0.011
Systolic blood pressure	Chronic kidney disease	114818	rs2301597	0.299(0.055,0.543)	0.017
Systolic blood pressure	Chronic kidney disease	114818	rs2303083	0.295(0.052,0.538)	0.017
Systolic blood pressure	Chronic kidney disease	114818	rs2306526	0.293(0.051,0.535)	0.018
Systolic blood pressure	Chronic kidney disease	114818	rs2447607	0.305(0.062,0.548)	0.014
Systolic blood pressure	Chronic kidney disease	114818	rs2472299	0.302(0.059,0.546)	0.015
Systolic blood pressure	Chronic kidney disease	114818	rs2493296	0.305(0.062,0.549)	0.014
Systolic blood pressure	Chronic kidney disease	114818	rs2627316	0.318(0.075,0.561)	0.01
Systolic blood pressure	Chronic kidney disease	114818	rs2782980	0.305(0.061,0.548)	0.014
Systolic blood pressure	Chronic kidney disease	114818	rs2892796	0.304(0.061,0.547)	0.014
Systolic blood pressure	Chronic kidney disease	114818	rs2971608	0.3(0.057,0.543)	0.016
Systolic blood pressure	Chronic kidney disease	114818	rs2977334	0.312(0.069,0.555)	0.012
Systolic blood pressure	Chronic kidney disease	114818	rs3184504	0.292(0.049,0.535)	0.019
Systolic blood pressure	Chronic kidney disease	114818	rs3211995	0.313(0.072,0.555)	0.011
Systolic blood pressure	Chronic kidney disease	114818	rs34727427	0.303(0.06,0.546)	0.014
Systolic blood pressure	Chronic kidney disease	114818	rs34896506	0.317(0.075,0.558)	0.01
Systolic blood pressure	Chronic kidney disease	114818	rs35224044	0.305(0.062,0.548)	0.014
Systolic blood pressure	Chronic kidney disease	114818	rs365990	0.302(0.059,0.545)	0.015
Systolic blood pressure	Chronic kidney disease	114818	rs3781885	0.316(0.075,0.557)	0.01
Systolic blood pressure	Chronic kidney disease	114818	rs3817581	0.288(0.046,0.53)	0.02
Systolic blood pressure	Chronic kidney disease	114818	rs3826537	0.301(0.059,0.544)	0.015
Systolic blood pressure	Chronic kidney disease	114818	rs4480845	0.306(0.063,0.55)	0.014
Systolic blood pressure	Chronic kidney disease	114818	rs4639796	0.307(0.064,0.55)	0.013
Systolic blood pressure	Chronic kidney disease	114818	rs4736135	0.313(0.071,0.555)	0.011
Systolic blood pressure	Chronic kidney disease	114818	rs4759062	0.313(0.072,0.555)	0.011
Systolic blood pressure	Chronic kidney disease	114818	rs4767332	0.299(0.056,0.542)	0.016
Systolic blood pressure	Chronic kidney disease	114818	rs4843748	0.3(0.057,0.543)	0.015
Systolic blood pressure	Chronic kidney disease	114818	rs488834	0.299(0.056,0.541)	0.016
Systolic blood pressure	Chronic kidney disease	114818	rs4930676	0.305(0.062,0.548)	0.014
Systolic blood pressure	Chronic kidney disease	114818	rs56092448	0.31(0.068,0.552)	0.012
Systolic blood pressure	Chronic kidney disease	114818	rs6026742	0.29(0.048,0.533)	0.019
Systolic blood pressure	Chronic kidney disease	114818	rs604723	0.311(0.065,0.557)	0.013
Systolic blood pressure	Chronic kidney disease	114818	rs62368019	0.304(0.061,0.547)	0.014
Systolic blood pressure	Chronic kidney disease	114818	rs62481856	0.276(0.033,0.52)	0.026
Systolic blood pressure	Chronic kidney disease	114818	rs6271	0.305(0.063,0.548)	0.014
Systolic blood pressure	Chronic kidney disease	114818	rs6461992	0.295(0.052,0.538)	0.017
Systolic blood pressure	Chronic kidney disease	114818	rs6504213	0.3(0.058,0.543)	0.015
Systolic blood pressure	Chronic kidney disease	114818	rs6544667	0.305(0.062,0.548)	0.014
Systolic blood pressure	Chronic kidney disease	114818	rs6690557	0.298(0.056,0.541)	0.016
Systolic blood pressure	Chronic kidney disease	114818	rs6733889	0.298(0.055,0.54)	0.016
Systolic blood pressure	Chronic kidney disease	114818	rs6734118	0.295(0.053,0.537)	0.017
Systolic blood pressure	Chronic kidney disease	114818	rs6768542	0.302(0.059,0.545)	0.015
Systolic blood pressure	Chronic kidney disease	114818	rs6911827	0.304(0.061,0.547)	0.014
Systolic blood pressure	Chronic kidney disease	114818	rs691830	0.276(0.039,0.513)	0.022
Systolic blood pressure	Chronic kidney disease	114818	rs6983129	0.318(0.075,0.56)	0.01
Systolic blood pressure	Chronic kidney disease	114818	rs709668	0.305(0.063,0.548)	0.014
Systolic blood pressure	Chronic kidney disease	114818	rs7200432	0.306(0.062,0.549)	0.014
Systolic blood pressure	Chronic kidney disease	114818	rs73437338	0.285(0.041,0.529)	0.022
Systolic blood pressure	Chronic kidney disease	114818	rs73563812	0.308(0.064,0.551)	0.013
Systolic blood pressure	Chronic kidney disease	114818	rs743395	0.291(0.051,0.532)	0.018
Systolic blood pressure	Chronic kidney disease	114818	rs7439366	0.315(0.073,0.557)	0.011
Systolic blood pressure	Chronic kidney disease	114818	rs7765526	0.303(0.06,0.545)	0.015
Systolic blood pressure	Chronic kidney disease	114818	rs7798991	0.297(0.055,0.54)	0.016
Systolic blood pressure	Chronic kidney disease	114818	rs78473917	0.303(0.06,0.545)	0.015
Systolic blood pressure	Chronic kidney disease	114818	rs8121509	0.3(0.058,0.543)	0.015
Systolic blood pressure	Chronic kidney disease	114818	rs9294987	0.313(0.072,0.555)	0.011
Systolic blood pressure	Chronic kidney disease	114818	rs9349379	0.309(0.066,0.551)	0.013
Systolic blood pressure	Chronic kidney disease	114818	rs9476307	0.298(0.056,0.541)	0.016
Systolic blood pressure	Chronic kidney disease	114818	rs9888615	0.311(0.069,0.554)	0.012
Systolic blood pressure	Chronic kidney disease	114818	All	0.304(0.064,0.545)	0.013
Note: HDL: high density lipoprotein; LDL: low density lipoprotein; HbA1c: glycated hemoglobin;

## Sheet: ST6
Table S6: TSMR analysis of positive and negative control
exposure	outcome	method	nsnp	beta	p-value	OR(95%CI)
HDL cholesterol	Coronary heart disease	Inverse variance weighted	85	-0.175	0.003	0.84(0.75,0.94)
LDL cholesterol	Coronary heart disease	Inverse variance weighted	76	0.419	3.278e-16	1.52(1.37,1.68)
Total cholesterol	Coronary heart disease	Inverse variance weighted	82	0.44	8.194e-17	1.55(1.4,1.72)
Triglycerides	Coronary heart disease	Inverse variance weighted	53	0.244	7.001e-06	1.28(1.15,1.42)
HbA1C	Coronary heart disease	Inverse variance weighted	11	0.283	0.004	1.33(1.09,1.61)
Fasting glucose	Coronary heart disease	Inverse variance weighted	32	0.254	0.014	1.29(1.05,1.58)
Diastolic blood pressure	Coronary heart disease	Inverse variance weighted	152	0.563	1.883e-11	1.76(1.49,2.07)
Systolic blood pressure	Coronary heart disease	Inverse variance weighted	138	0.499	7.377e-07	1.65(1.35,2.01)
HDL cholesterol	myopia	Inverse variance weighted	86	0.001	0.802	1(1,1.01)
LDL cholesterol	myopia	Inverse variance weighted	76	-0.002	0.237	1(0.99,1)
Total cholesterol	myopia	Inverse variance weighted	82	-0.002	0.465	1(0.99,1)
Triglycerides	myopia	Inverse variance weighted	54	0.002	0.549	1(1,1.01)
HbA1C	myopia	Inverse variance weighted	11	0.006	0.334	1.01(0.99,1.02)
Fasting glucose	myopia	Inverse variance weighted	32	0.012	0.159	1.01(1,1.03)
Diastolic blood pressure	myopia	Inverse variance weighted	154	-0.001	0.733	1(0.99,1.01)
Systolic blood pressure	myopia	Inverse variance weighted	142	-0.005	0.242	1(0.99,1)
Note: Coronary heart disease as positive control; myopia as negative control; OR: odds ratio; HDL: high density lipoprotein; LDL: low density lipoprotein; HbA1c: glycated hemoglobin;

## Sheet: ST7
Table S7: independent IVs of coronary artery disease
SNP	effect_allele.exposure	other_allele.exposure	effect_allele.outcome	other_allele.outcome	beta.exposure	beta.outcome	eaf.exposure	eaf.outcome	palindromic	se.outcome	pval.outcome	outcome	proxy.outcome	target_snp.outcome	proxy_snp.outcome	target_a1.outcome	target_a2.outcome	proxy_a1.outcome	proxy_a2.outcome	se.exposure	pval.exposure	exposure
rs10019888	A	G	A	G	0.027	-0.006142	0.8364	0.83853	FALSE	0.0133297	0.64496	Coronary heart disease	NA	NA	NA	NA	NA	NA	NA	0.0046	4.901e-08	HDL cholesterol
rs10087900	G	A	G	A	0.0231	0.014358	0.5607	0.593307	FALSE	0.010286	0.16275	Coronary heart disease	NA	NA	NA	NA	NA	NA	NA	0.0036	2.174e-09	HDL cholesterol
rs102275	T	C	T	C	0.0391	0.020886	0.628	0.662632	FALSE	0.0099579	0.0359557	Coronary heart disease	NA	NA	NA	NA	NA	NA	NA	0.0035	6.404e-28	HDL cholesterol
rs103294	T	C	T	C	0.0523	-0.008202	0.186	0.211258	FALSE	0.0119534	0.492609	Coronary heart disease	NA	NA	NA	NA	NA	NA	NA	0.0044	3.995e-30	HDL cholesterol
rs10468017	T	C	T	C	0.1179	0.015171	0.2757	0.265055	FALSE	0.0105423	0.150135	Coronary heart disease	NA	NA	NA	NA	NA	NA	NA	0.0038	1.21e-188	HDL cholesterol
rs1047891	C	A	C	A	0.0269	0.025363	0.6979	0.691151	FALSE	0.010765	0.01847	Coronary heart disease	NA	NA	NA	NA	NA	NA	NA	0.0039	8.73e-10	HDL cholesterol
rs10761771	C	T	C	T	0.0198	0.012196	0.467	0.480881	FALSE	0.0091508	0.182604	Coronary heart disease	NA	NA	NA	NA	NA	NA	NA	0.0034	4.12e-09	HDL cholesterol
rs10808546	T	C	T	C	0.0409	-0.039749	0.4459	0.393714	FALSE	0.0097048	4.21e-05	Coronary heart disease	NA	NA	NA	NA	NA	NA	NA	0.0034	4.106e-30	HDL cholesterol
rs11045163	G	A	G	A	0.0217	-0.005098	0.4063	0.403718	FALSE	0.0095277	0.592602	Coronary heart disease	NA	NA	NA	NA	NA	NA	NA	0.0035	3.196e-09	HDL cholesterol
rs11065987	A	G	A	G	0.0222	-0.059927	0.5778	0.650075	FALSE	0.0107531	2.5e-08	Coronary heart disease	NA	NA	NA	NA	NA	NA	NA	0.0035	1.225e-09	HDL cholesterol
rs11765979	C	A	C	A	0.0412	-0.019222	0.4578	0.454599	FALSE	0.0093235	0.0392395	Coronary heart disease	NA	NA	NA	NA	NA	NA	NA	0.0048	3.111e-17	HDL cholesterol
rs11789603	T	C	T	C	0.06	0.020591	0.08971	0.111307	FALSE	0.0145072	0.155794	Coronary heart disease	NA	NA	NA	NA	NA	NA	NA	0.006	3.695e-21	HDL cholesterol
rs12133576	A	G	A	G	0.0243	-0.005866	0.3549	0.383581	FALSE	0.0095462	0.538895	Coronary heart disease	NA	NA	NA	NA	NA	NA	NA	0.0035	6.15e-11	HDL cholesterol
rs12145743	G	T	G	T	0.0203	0.003401	0.3311	0.302873	FALSE	0.0102881	0.740966	Coronary heart disease	NA	NA	NA	NA	NA	NA	NA	0.0036	1.803e-08	HDL cholesterol
rs12412743	C	T	C	T	0.0291	-0.012143	0.847	0.813605	FALSE	0.0116568	0.297548	Coronary heart disease	NA	NA	NA	NA	NA	NA	NA	0.0045	1.307e-09	HDL cholesterol
rs12740374	T	G	T	G	0.0343	-0.113549	0.2124	0.213262	FALSE	0.011482	4.63e-23	Coronary heart disease	NA	NA	NA	NA	NA	NA	NA	0.0041	1.687e-15	HDL cholesterol
rs12748152	C	T	C	T	0.0506	-0.013671	0.92876	0.930152	FALSE	0.0185515	0.461169	Coronary heart disease	NA	NA	NA	NA	NA	NA	NA	0.0062	9.737e-16	HDL cholesterol
rs12801636	A	G	A	G	0.0235	-0.04993	0.2243	0.240589	FALSE	0.0109584	5.21e-06	Coronary heart disease	NA	NA	NA	NA	NA	NA	NA	0.0042	3.147e-08	HDL cholesterol
rs13076253	A	C	A	C	0.0283	0.000612	0.8522	0.859285	FALSE	0.0131733	0.962946	Coronary heart disease	NA	NA	NA	NA	NA	NA	NA	0.0048	4.961e-09	HDL cholesterol
rs13099479	A	G	A	G	0.036	0.012138	0.08971	0.070635	FALSE	0.0186308	0.514722	Coronary heart disease	NA	NA	NA	NA	NA	NA	NA	0.0062	1.819e-08	HDL cholesterol
rs13107325	C	T	C	T	0.0708	0.00667	0.92216	0.938718	FALSE	0.0223469	0.76534	Coronary heart disease	NA	NA	NA	NA	NA	NA	NA	0.0078	1.065e-15	HDL cholesterol
rs13702	C	T	C	T	0.1058	-0.04602	0.3127	0.280932	FALSE	0.0106531	1.56e-05	Coronary heart disease	NA	NA	NA	NA	NA	NA	NA	0.0038	1.28e-160	HDL cholesterol
rs1515110	G	T	G	T	0.0323	-0.036763	0.3813	0.367377	FALSE	0.0101621	0.0002973	Coronary heart disease	NA	NA	NA	NA	NA	NA	NA	0.0035	8.038e-18	HDL cholesterol
rs1689797	C	A	C	A	0.0358	-0.009721	0.6979	0.679931	FALSE	0.009821	0.322265	Coronary heart disease	NA	NA	NA	NA	NA	NA	NA	0.0036	2.852e-21	HDL cholesterol
rs16942887	A	G	A	G	0.0831	0.013367	0.1332	0.132909	FALSE	0.0135524	0.323976	Coronary heart disease	NA	NA	NA	NA	NA	NA	NA	0.0051	8.281e-54	HDL cholesterol
rs16965220	A	C	A	C	0.0219	0.010138	0.2982	0.30405	FALSE	0.0099655	0.309007	Coronary heart disease	NA	NA	NA	NA	NA	NA	NA	0.0037	7.909e-09	HDL cholesterol
rs17145738	T	C	T	C	0.0408	0.00782	0.1174	0.116582	FALSE	0.0145648	0.59133	Coronary heart disease	NA	NA	NA	NA	NA	NA	NA	0.0053	4.952e-13	HDL cholesterol
rs17173637	T	C	T	C	0.0363	-0.00937	0.90237	0.916523	FALSE	0.0170155	0.581856	Coronary heart disease	NA	NA	NA	NA	NA	NA	NA	0.0057	1.899e-08	HDL cholesterol
rs181360	T	G	T	G	0.0376	0.00785	0.8008	0.758661	FALSE	0.0108182	0.468068	Coronary heart disease	NA	NA	NA	NA	NA	NA	NA	0.0042	9.238e-18	HDL cholesterol
rs1866956	T	C	T	C	0.0217	-0.011682	0.6755	0.648271	FALSE	0.0099449	0.240125	Coronary heart disease	NA	NA	NA	NA	NA	NA	NA	0.0037	7.964e-10	HDL cholesterol
rs1877031	A	G	A	G	0.0336	-0.018478	0.6755	0.650155	FALSE	0.0098254	0.0600211	Coronary heart disease	NA	NA	NA	NA	NA	NA	NA	0.0036	1.204e-19	HDL cholesterol
rs1883025	C	T	C	T	0.0698	0.025887	0.7573	0.739653	FALSE	0.0104565	0.0132982	Coronary heart disease	NA	NA	NA	NA	NA	NA	NA	0.0041	1.496e-65	HDL cholesterol
rs1936800	C	T	C	T	0.02	-0.009274	0.5277	0.486096	FALSE	0.0092062	0.31376	Coronary heart disease	NA	NA	NA	NA	NA	NA	NA	0.0034	3.055e-10	HDL cholesterol
rs2013208	T	C	T	C	0.0254	-0.024706	0.5053	0.540866	FALSE	0.0095918	0.0100028	Coronary heart disease	NA	NA	NA	NA	NA	NA	NA	0.0036	8.916e-12	HDL cholesterol
rs205262	A	G	A	G	0.0283	-0.034077	0.7335	0.731177	FALSE	0.0107889	0.0015857	Coronary heart disease	NA	NA	NA	NA	NA	NA	NA	0.0039	3.878e-13	HDL cholesterol
rs2066714	C	T	C	T	0.0453	0.046286	0.1201	0.166381	FALSE	0.0128691	0.0003223	Coronary heart disease	NA	NA	NA	NA	NA	NA	NA	0.0071	7.258e-10	HDL cholesterol
rs2075650	A	G	A	G	0.0554	-0.071112	0.8734	0.865123	FALSE	0.0148255	1.61e-06	Coronary heart disease	NA	NA	NA	NA	NA	NA	NA	0.0051	9.716e-26	HDL cholesterol
rs2241210	G	A	G	A	0.0332	0.005291	0.5528	0.510769	FALSE	0.0092192	0.56603	Coronary heart disease	NA	NA	NA	NA	NA	NA	NA	0.0035	2.489e-20	HDL cholesterol
rs2241770	T	C	T	C	0.0989	-0.022757	0.8971	0.905512	FALSE	0.0155848	0.144235	Coronary heart disease	NA	NA	NA	NA	NA	NA	NA	0.0057	6.784e-60	HDL cholesterol
rs2250802	G	A	G	A	0.034	0.010815	0.3193	0.288273	FALSE	0.0104022	0.298487	Coronary heart disease	NA	NA	NA	NA	NA	NA	NA	0.0038	2.022e-17	HDL cholesterol
rs2278236	A	G	A	G	0.0331	-0.023612	0.5435	0.502774	FALSE	0.0097808	0.0157739	Coronary heart disease	NA	NA	NA	NA	NA	NA	NA	0.0035	3.185e-18	HDL cholesterol
rs2288912	G	C	G	C	0.0297	-0.015778	0.4987	0.528596	TRUE	0.009846	0.109051	Coronary heart disease	NA	NA	NA	NA	NA	NA	NA	0.0036	7.148e-15	HDL cholesterol
rs2290547	G	A	G	A	0.0297	0.027332	0.7889	0.836938	FALSE	0.0136654	0.0454904	Coronary heart disease	NA	NA	NA	NA	NA	NA	NA	0.0046	3.69e-09	HDL cholesterol
rs2293889	G	T	G	T	0.0312	-0.006968	0.5871	0.596393	FALSE	0.0095592	0.466046	Coronary heart disease	NA	NA	NA	NA	NA	NA	NA	0.0035	4.271e-17	HDL cholesterol
rs2454722	G	A	G	A	0.0351	-0.001882	0.1451	0.202569	FALSE	0.0122032	0.877435	Coronary heart disease	NA	NA	NA	NA	NA	NA	NA	0.0044	3.308e-14	HDL cholesterol
rs2602836	A	G	A	G	0.0192	0.000985	0.4274	0.410828	FALSE	0.0097461	0.919498	Coronary heart disease	NA	NA	NA	NA	NA	NA	NA	0.0034	4.964e-08	HDL cholesterol
rs2606736	C	T	C	T	0.0246	-0.018048	0.3945	0.407033	FALSE	0.0093757	0.0542315	Coronary heart disease	NA	NA	NA	NA	NA	NA	NA	0.0043	4.799e-08	HDL cholesterol
rs2642438	G	A	G	A	0.0303	0.007604	0.7454	0.705118	FALSE	0.0107411	0.478986	Coronary heart disease	NA	NA	NA	NA	NA	NA	NA	0.0039	7.781e-14	HDL cholesterol
rs2925979	C	T	C	T	0.0351	-0.016408	0.7045	0.681079	FALSE	0.0103283	0.112142	Coronary heart disease	NA	NA	NA	NA	NA	NA	NA	0.0037	1.321e-19	HDL cholesterol
rs3741414	T	C	T	C	0.0296	-0.012127	0.1913	0.201123	FALSE	0.0121587	0.318574	Coronary heart disease	NA	NA	NA	NA	NA	NA	NA	0.004	6.095e-14	HDL cholesterol
rs3822072	G	A	G	A	0.0251	-0.019037	0.5119	0.513311	FALSE	0.0093626	0.0420226	Coronary heart disease	NA	NA	NA	NA	NA	NA	NA	0.0034	4.058e-12	HDL cholesterol
rs3847502	A	C	A	C	0.048	0.003099	0.314	0.351703	FALSE	0.0097113	0.749642	Coronary heart disease	NA	NA	NA	NA	NA	NA	NA	0.0036	3.306e-38	HDL cholesterol
rs3861397	A	G	A	G	0.024	-0.007239	0.6583	0.662675	FALSE	0.010009	0.469525	Coronary heart disease	NA	NA	NA	NA	NA	NA	NA	0.0036	8.401e-11	HDL cholesterol
rs4142995	G	T	G	T	0.0263	0.014411	0.6161	0.581056	FALSE	0.009355	0.123449	Coronary heart disease	NA	NA	NA	NA	NA	NA	NA	0.0037	9.365e-12	HDL cholesterol
rs4148005	T	G	T	G	0.0283	-0.028512	0.7005	0.67494	FALSE	0.0098786	0.0038988	Coronary heart disease	NA	NA	NA	NA	NA	NA	NA	0.0036	5.743e-14	HDL cholesterol
rs4240624	A	G	A	G	0.0818	0.000362	0.9248	0.871069	FALSE	0.0159976	0.981947	Coronary heart disease	NA	NA	NA	NA	NA	NA	NA	0.0058	1.323e-45	HDL cholesterol
rs424346	T	C	T	C	0.0679	0.04202	0.04881	0.031884	FALSE	0.0271222	0.121313	Coronary heart disease	NA	NA	NA	NA	NA	NA	NA	0.0113	4.84e-08	HDL cholesterol
rs4379922	C	T	C	T	0.0247	0.024968	0.3496	0.372907	FALSE	0.0096375	0.0095774	Coronary heart disease	NA	NA	NA	NA	NA	NA	NA	0.0036	9.559e-12	HDL cholesterol
rs4465830	A	G	A	G	0.0597	0.026033	0.7982	0.828741	FALSE	0.0123173	0.0345554	Coronary heart disease	NA	NA	NA	NA	NA	NA	NA	0.0044	5.175e-40	HDL cholesterol
rs4650994	G	A	G	A	0.021	-0.028675	0.5172	0.498679	FALSE	0.0091432	0.0017115	Coronary heart disease	NA	NA	NA	NA	NA	NA	NA	0.0034	6.696e-09	HDL cholesterol
rs4660293	A	G	A	G	0.0353	-0.019003	0.7639	0.799142	FALSE	0.01186	0.109094	Coronary heart disease	NA	NA	NA	NA	NA	NA	NA	0.004	2.863e-18	HDL cholesterol
rs4846914	A	G	A	G	0.0479	-0.03077	0.5844	0.541113	FALSE	0.0095245	0.0012352	Coronary heart disease	NA	NA	NA	NA	NA	NA	NA	0.0034	3.513e-41	HDL cholesterol
rs4917014	G	T	G	T	0.0222	-0.026796	0.3404	0.308	FALSE	0.0099688	0.0071883	Coronary heart disease	NA	NA	NA	NA	NA	NA	NA	0.0036	1.026e-08	HDL cholesterol
rs492571	T	C	T	C	0.0663	0.004316	0.95778	0.950757	FALSE	0.0221058	0.845202	Coronary heart disease	NA	NA	NA	NA	NA	NA	NA	0.009	1.265e-12	HDL cholesterol
rs4939883	C	T	C	T	0.0799	-0.025045	0.8193	0.799097	FALSE	0.0122652	0.0411553	Coronary heart disease	NA	NA	NA	NA	NA	NA	NA	0.0045	1.796e-66	HDL cholesterol
rs4969178	G	A	G	A	0.0263	-0.005168	0.6266	0.591378	FALSE	0.0095723	0.589271	Coronary heart disease	NA	NA	NA	NA	NA	NA	NA	0.0035	1.532e-12	HDL cholesterol
rs4983559	G	A	G	A	0.0197	-0.013962	0.3773	0.435579	FALSE	0.0101817	0.170286	Coronary heart disease	NA	NA	NA	NA	NA	NA	NA	0.0036	9.565e-09	HDL cholesterol
rs499974	C	A	C	A	0.0263	-0.009428	0.8245	0.81841	FALSE	0.0121196	0.43662	Coronary heart disease	NA	NA	NA	NA	NA	NA	NA	0.0044	1.12e-08	HDL cholesterol
rs6031587	C	T	C	T	0.0488	0.003652	0.9314	0.882351	FALSE	0.0155229	0.814003	Coronary heart disease	NA	NA	NA	NA	NA	NA	NA	0.0074	1.919e-09	HDL cholesterol
rs633695	G	A	G	A	0.0885	0.018281	0.285	0.318351	FALSE	0.0098971	0.0647311	Coronary heart disease	NA	NA	NA	NA	NA	NA	NA	0.0054	7.82e-58	HDL cholesterol
rs6450176	G	A	G	A	0.0254	-0.029672	0.7216	0.723784	FALSE	0.0101925	0.003601	Coronary heart disease	NA	NA	NA	NA	NA	NA	NA	0.0039	6.875e-10	HDL cholesterol
rs6567160	T	C	T	C	0.0257	-0.057739	0.7691	0.745694	FALSE	0.0105597	4.56e-08	Coronary heart disease	NA	NA	NA	NA	NA	NA	NA	0.0041	2.918e-09	HDL cholesterol
rs676210	A	G	A	G	0.066	0.004848	0.2309	0.269786	FALSE	0.0105271	0.64514	Coronary heart disease	NA	NA	NA	NA	NA	NA	NA	0.004	2.345e-54	HDL cholesterol
rs6805251	T	C	T	C	0.02	-0.014206	0.3813	0.43235	FALSE	0.0093137	0.127191	Coronary heart disease	NA	NA	NA	NA	NA	NA	NA	0.0035	1.332e-08	HDL cholesterol
rs686030	A	C	A	C	0.055	-0.021993	0.8588	0.842067	FALSE	0.014353	0.12545	Coronary heart disease	NA	NA	NA	NA	NA	NA	NA	0.0049	4.292e-27	HDL cholesterol
rs687339	C	T	C	T	0.0316	-0.038087	0.2335	0.240744	FALSE	0.0112397	0.0007025	Coronary heart disease	NA	NA	NA	NA	NA	NA	NA	0.0042	7.108e-13	HDL cholesterol
rs702485	G	A	G	A	0.0243	-0.012116	0.4499	0.478352	FALSE	0.0095125	0.202774	Coronary heart disease	NA	NA	NA	NA	NA	NA	NA	0.0034	6.45e-12	HDL cholesterol
rs7112577	G	C	G	C	0.0826	-0.027254	1	0.037356	TRUE	0.0265725	0.305059	Coronary heart disease	NA	NA	NA	NA	NA	NA	NA	0.0129	2.34e-10	HDL cholesterol
rs7306660	G	A	G	A	0.0345	-0.013501	0.6306	0.635062	FALSE	0.0097993	0.168281	Coronary heart disease	NA	NA	NA	NA	NA	NA	NA	0.0036	3.341e-19	HDL cholesterol
rs731839	A	G	A	G	0.022	-0.027621	0.6583	0.61008	FALSE	0.0096809	0.0043289	Coronary heart disease	NA	NA	NA	NA	NA	NA	NA	0.0037	3.441e-09	HDL cholesterol
rs737337	T	C	T	C	0.0565	-0.02134	0.9314	0.885588	FALSE	0.0146311	0.144692	Coronary heart disease	NA	NA	NA	NA	NA	NA	NA	0.0061	4.564e-17	HDL cholesterol
rs7607980	C	T	C	T	0.0447	-0.029231	0.1491	0.123532	FALSE	0.0149168	0.0500418	Coronary heart disease	NA	NA	NA	NA	NA	NA	NA	0.0052	1.807e-15	HDL cholesterol
rs838876	A	G	A	G	0.0493	-0.027599	0.3259	0.358074	FALSE	0.0103696	0.0077787	Coronary heart disease	NA	NA	NA	NA	NA	NA	NA	0.0039	7.325e-33	HDL cholesterol
rs9457931	A	G	A	G	0.0552	-0.020467	0.9314	0.878808	FALSE	0.0142976	0.152287	Coronary heart disease	NA	NA	NA	NA	NA	NA	NA	0.0073	7.297e-13	HDL cholesterol
rs964184	C	G	C	G	0.1065	-0.049958	NA	0.815294	TRUE	0.0123988	5.6e-05	Coronary heart disease	NA	NA	NA	NA	NA	NA	NA	0.0071	6.086e-48	HDL cholesterol
rs970548	C	A	C	A	0.0258	0.004782	0.277	0.234509	FALSE	0.0108769	0.660193	Coronary heart disease	NA	NA	NA	NA	NA	NA	NA	0.0039	1.706e-10	HDL cholesterol
rs998584	C	A	C	A	0.026	-0.041945	0.4855	0.49454	FALSE	0.0098862	2.21e-05	Coronary heart disease	NA	NA	NA	NA	NA	NA	NA	0.0038	2.269e-11	HDL cholesterol
rs9989419	G	A	G	A	0.1473	-0.008805	0.595	0.595187	FALSE	0.009544	0.356234	Coronary heart disease	NA	NA	NA	NA	NA	NA	NA	0.0036	0	HDL cholesterol
rs10195252	T	C	T	C	0.0238	0.023434	0.5818	0.620621	FALSE	0.010047	0.0196775	Coronary heart disease	NA	NA	NA	NA	NA	NA	NA	0.0039	3.812e-08	LDL cholesterol
rs10490626	G	A	G	A	0.0508	0.033098	0.92084	0.923526	FALSE	0.0188513	0.0791321	Coronary heart disease	NA	NA	NA	NA	NA	NA	NA	0.0069	1.697e-12	LDL cholesterol
rs10832962	T	C	T	C	0.032	0.018131	0.719	0.680017	FALSE	0.010148	0.0739931	Coronary heart disease	NA	NA	NA	NA	NA	NA	NA	0.004	6.619e-14	LDL cholesterol
rs10893499	A	G	A	G	0.0521	0.034991	0.1438	0.153296	FALSE	0.0127073	0.005894	Coronary heart disease	NA	NA	NA	NA	NA	NA	NA	0.0053	3.861e-21	LDL cholesterol
rs10903129	G	A	G	A	0.0328	-0.008038	0.5369	0.508427	FALSE	0.0092442	0.384565	Coronary heart disease	NA	NA	NA	NA	NA	NA	NA	0.0037	3.03e-17	LDL cholesterol
rs112201728	T	C	T	C	0.0675	-0.002797	0.05805	0.065638	FALSE	0.0200299	0.888943	Coronary heart disease	NA	NA	NA	NA	NA	NA	NA	0.0104	8.514e-10	LDL cholesterol
rs11563251	T	C	T	C	0.0345	0.013868	0.1253	0.115635	FALSE	0.0150873	0.358	Coronary heart disease	NA	NA	NA	NA	NA	NA	NA	0.0062	4.499e-08	LDL cholesterol
rs11591147	G	T	G	T	0.497	0.256502	0.98285	0.985588	FALSE	0.0572588	7.47e-06	Coronary heart disease	NA	NA	NA	NA	NA	NA	NA	0.018	8.58e-143	LDL cholesterol
rs1169288	C	A	C	A	0.0375	0.046913	0.3338	0.347048	FALSE	0.0098656	1.98e-06	Coronary heart disease	NA	NA	NA	NA	NA	NA	NA	0.004	6.447e-21	LDL cholesterol
rs12066643	C	T	C	T	0.0389	-0.022033	0.8813	0.900821	FALSE	0.0155131	0.155526	Coronary heart disease	NA	NA	NA	NA	NA	NA	NA	0.0064	1.063e-08	LDL cholesterol
rs1250229	C	T	C	T	0.0243	-0.033837	0.7889	0.707148	FALSE	0.0108975	0.0019027	Coronary heart disease	NA	NA	NA	NA	NA	NA	NA	0.0042	3.13e-08	LDL cholesterol
rs12721109	G	A	G	A	0.4462	0.164015	0.98285	0.982553	FALSE	0.047831	0.0006057	Coronary heart disease	NA	NA	NA	NA	NA	NA	NA	0.0183	2.99e-122	LDL cholesterol
rs12748152	T	C	T	C	0.0499	0.013671	0.07124	0.069848	FALSE	0.0185515	0.461169	Coronary heart disease	NA	NA	NA	NA	NA	NA	NA	0.0066	3.209e-12	LDL cholesterol
rs12916	C	T	C	T	0.0733	0.035827	0.4314	0.430172	FALSE	0.0094854	0.0001587	Coronary heart disease	NA	NA	NA	NA	NA	NA	NA	0.0038	7.792e-78	LDL cholesterol
rs13206249	G	A	G	A	0.0378	0.006088	0.7836	0.773436	FALSE	0.0110561	0.581878	Coronary heart disease	NA	NA	NA	NA	NA	NA	NA	0.0062	4.534e-08	LDL cholesterol
rs13277801	C	T	C	T	0.0338	-0.0008	0.347	0.358109	FALSE	0.0097493	0.934601	Coronary heart disease	NA	NA	NA	NA	NA	NA	NA	0.0038	3.994e-17	LDL cholesterol
rs1367117	A	G	A	G	0.1186	0.041139	0.2876	0.281196	FALSE	0.0106347	0.0001096	Coronary heart disease	NA	NA	NA	NA	NA	NA	NA	0.004	9.48e-183	LDL cholesterol
rs1408272	T	G	T	G	0.052	0.040606	0.94723	0.948358	FALSE	0.0234701	0.0836098	Coronary heart disease	NA	NA	NA	NA	NA	NA	NA	0.0083	3.675e-09	LDL cholesterol
rs1564348	C	T	C	T	0.0481	0.029577	0.1451	0.159563	FALSE	0.0129408	0.0222802	Coronary heart disease	NA	NA	NA	NA	NA	NA	NA	0.005	2.762e-21	LDL cholesterol
rs16831243	T	C	T	C	0.0378	-0.016794	0.1807	0.194745	FALSE	0.0123564	0.174105	Coronary heart disease	NA	NA	NA	NA	NA	NA	NA	0.0055	9.063e-12	LDL cholesterol
rs16891156	C	A	C	A	0.0965	0.212905	0.01847	0.045984	FALSE	0.042707	6.19e-07	Coronary heart disease	NA	NA	NA	NA	NA	NA	NA	0.0171	8.233e-09	LDL cholesterol
rs17404153	G	T	G	T	0.0336	0.005453	0.8562	0.870696	FALSE	0.0133667	0.683306	Coronary heart disease	NA	NA	NA	NA	NA	NA	NA	0.0054	1.832e-09	LDL cholesterol
rs174583	C	T	C	T	0.0522	0.02084	0.6253	0.673019	FALSE	0.0101176	0.0394197	Coronary heart disease	NA	NA	NA	NA	NA	NA	NA	0.0038	7.003e-41	LDL cholesterol
rs1800961	C	T	C	T	0.0685	0.028051	0.9657	0.970404	FALSE	0.028278	0.321211	Coronary heart disease	NA	NA	NA	NA	NA	NA	NA	0.0106	6.034e-10	LDL cholesterol
rs1801689	C	A	C	A	0.1028	0.042712	0.03694	0.030597	FALSE	0.0362035	0.238089	Coronary heart disease	NA	NA	NA	NA	NA	NA	NA	0.0139	9.809e-12	LDL cholesterol
rs1883025	C	T	C	T	0.0296	0.025887	0.7573	0.739653	FALSE	0.0104565	0.0132982	Coronary heart disease	NA	NA	NA	NA	NA	NA	NA	0.0044	6.141e-11	LDL cholesterol
rs2000999	A	G	A	G	0.065	0.037086	0.1847	0.22592	FALSE	0.0109605	0.0007154	Coronary heart disease	NA	NA	NA	NA	NA	NA	NA	0.0046	4.219e-41	LDL cholesterol
rs2030746	T	C	T	C	0.0214	0.012176	0.3984	0.411683	FALSE	0.0096798	0.208437	Coronary heart disease	NA	NA	NA	NA	NA	NA	NA	0.0038	8.605e-09	LDL cholesterol
rs2073547	G	A	G	A	0.0485	0.020652	0.1939	0.217361	FALSE	0.0119762	0.0846324	Coronary heart disease	NA	NA	NA	NA	NA	NA	NA	0.0049	1.923e-21	LDL cholesterol
rs2228603	C	T	C	T	0.104	0.028623	0.92876	0.92896	FALSE	0.0192249	0.136528	Coronary heart disease	NA	NA	NA	NA	NA	NA	NA	0.0072	4.433e-44	LDL cholesterol
rs2315065	A	C	A	C	0.1102	0.287396	0.08707	0.063244	FALSE	0.0235451	2.88e-34	Coronary heart disease	NA	NA	NA	NA	NA	NA	NA	0.0158	5.23e-12	LDL cholesterol
rs2328223	C	A	C	A	0.0299	0.012531	0.2493	0.20748	FALSE	0.0115069	0.276156	Coronary heart disease	NA	NA	NA	NA	NA	NA	NA	0.005	5.632e-09	LDL cholesterol
rs2390536	A	G	A	G	0.0223	-0.021943	0.3681	0.307015	FALSE	0.0104141	0.0351143	Coronary heart disease	NA	NA	NA	NA	NA	NA	NA	0.0038	2.037e-08	LDL cholesterol
rs2419604	A	G	A	G	0.0302	0.010183	0.3179	0.296032	FALSE	0.0103044	0.323047	Coronary heart disease	NA	NA	NA	NA	NA	NA	NA	0.004	7.49e-14	LDL cholesterol
rs247616	C	T	C	T	0.0547	0.031193	0.7071	0.691911	FALSE	0.0102577	0.0023585	Coronary heart disease	NA	NA	NA	NA	NA	NA	NA	0.0041	2.566e-37	LDL cholesterol
rs2495495	T	C	T	C	0.0342	0.018205	0.1346	0.176083	FALSE	0.0134764	0.176733	Coronary heart disease	NA	NA	NA	NA	NA	NA	NA	0.0059	3.52e-08	LDL cholesterol
rs2587534	A	G	A	G	0.0391	0.022486	0.5277	0.556803	FALSE	0.0094093	0.0168597	Coronary heart disease	NA	NA	NA	NA	NA	NA	NA	0.0037	8.055e-25	LDL cholesterol
rs2642438	G	A	G	A	0.0352	0.007604	0.7454	0.705118	FALSE	0.0107411	0.478986	Coronary heart disease	NA	NA	NA	NA	NA	NA	NA	0.0042	7.318e-16	LDL cholesterol
rs267733	A	G	A	G	0.0331	-0.019823	0.8628	0.870943	FALSE	0.0142585	0.16445	Coronary heart disease	NA	NA	NA	NA	NA	NA	NA	0.0053	5.285e-09	LDL cholesterol
rs2710642	A	G	A	G	0.0239	0.029966	0.6187	0.651729	FALSE	0.0099688	0.0026472	Coronary heart disease	NA	NA	NA	NA	NA	NA	NA	0.0038	6.089e-09	LDL cholesterol
rs2737252	G	A	G	A	0.0314	-0.011796	0.7441	0.739021	FALSE	0.0105021	0.261352	Coronary heart disease	NA	NA	NA	NA	NA	NA	NA	0.0041	7.039e-14	LDL cholesterol
rs2738459	A	C	A	C	0.0532	0.030402	0.5554	0.525118	FALSE	0.0095408	0.0014399	Coronary heart disease	NA	NA	NA	NA	NA	NA	NA	0.0058	2.261e-19	LDL cholesterol
rs2886232	T	C	T	C	0.0451	0.010537	0.1201	0.107387	FALSE	0.0179877	0.558017	Coronary heart disease	NA	NA	NA	NA	NA	NA	NA	0.0064	3.876e-11	LDL cholesterol
rs2954029	A	T	A	T	0.0564	0.043873	0.5317	0.551395	TRUE	0.0093366	2.61e-06	Coronary heart disease	NA	NA	NA	NA	NA	NA	NA	0.0036	2.095e-50	LDL cholesterol
rs2965157	T	C	T	C	0.1886	0.054811	0.97889	0.953352	FALSE	0.0257915	0.0335735	Coronary heart disease	NA	NA	NA	NA	NA	NA	NA	0.0112	7.292e-62	LDL cholesterol
rs314253	T	C	T	C	0.0242	0.012462	0.6649	0.649461	FALSE	0.0099047	0.208322	Coronary heart disease	NA	NA	NA	NA	NA	NA	NA	0.0038	3.436e-10	LDL cholesterol
rs3184504	C	T	C	T	0.0268	-0.064208	0.5343	0.578192	FALSE	0.0105173	1.03e-09	Coronary heart disease	NA	NA	NA	NA	NA	NA	NA	0.0038	4.203e-12	LDL cholesterol
rs364585	G	A	G	A	0.0249	0.006809	0.6332	0.626153	FALSE	0.0095777	0.477133	Coronary heart disease	NA	NA	NA	NA	NA	NA	NA	0.0038	4.278e-10	LDL cholesterol
rs3757354	C	T	C	T	0.0382	-0.006563	0.7902	0.754239	FALSE	0.0107096	0.539999	Coronary heart disease	NA	NA	NA	NA	NA	NA	NA	0.0044	2.087e-17	LDL cholesterol
rs3780181	A	G	A	G	0.0445	0.008171	0.94723	0.928781	FALSE	0.0182614	0.654553	Coronary heart disease	NA	NA	NA	NA	NA	NA	NA	0.0074	1.764e-09	LDL cholesterol
rs4253776	G	A	G	A	0.0311	0.033062	0.124	0.115865	FALSE	0.0154295	0.0321308	Coronary heart disease	NA	NA	NA	NA	NA	NA	NA	0.0059	3.353e-08	LDL cholesterol
rs4530754	A	G	A	G	0.0275	-0.035257	0.5818	0.533105	FALSE	0.0094484	0.0001903	Coronary heart disease	NA	NA	NA	NA	NA	NA	NA	0.0036	3.576e-12	LDL cholesterol
rs4722551	C	T	C	T	0.0391	0.007866	0.1702	0.147232	FALSE	0.0134785	0.559493	Coronary heart disease	NA	NA	NA	NA	NA	NA	NA	0.0049	3.949e-14	LDL cholesterol
rs4942486	T	C	T	C	0.0243	0.021101	0.4617	0.485541	FALSE	0.009115	0.0206137	Coronary heart disease	NA	NA	NA	NA	NA	NA	NA	0.0037	2.261e-11	LDL cholesterol
rs4970712	C	A	C	A	0.0339	-0.028285	0.8061	0.797281	FALSE	0.0128355	0.0275482	Coronary heart disease	NA	NA	NA	NA	NA	NA	NA	0.0044	2.458e-13	LDL cholesterol
rs5763662	T	C	T	C	0.0767	0.032382	0.02507	0.053557	FALSE	0.0189393	0.0873062	Coronary heart disease	NA	NA	NA	NA	NA	NA	NA	0.0121	1.191e-08	LDL cholesterol
rs579459	C	T	C	T	0.0665	0.072956	0.215	0.211078	FALSE	0.0113168	1.14e-10	Coronary heart disease	NA	NA	NA	NA	NA	NA	NA	0.0045	2.419e-44	LDL cholesterol
rs6016373	A	G	A	G	0.0349	0.020287	0.6266	0.615094	FALSE	0.0094995	0.0327132	Coronary heart disease	NA	NA	NA	NA	NA	NA	NA	0.0037	7.947e-19	LDL cholesterol
rs6065311	C	T	C	T	0.0417	0.021025	0.4604	0.490105	FALSE	0.0094202	0.0256212	Coronary heart disease	NA	NA	NA	NA	NA	NA	NA	0.0036	1.656e-30	LDL cholesterol
rs646776	T	C	T	C	0.1602	0.101049	0.7876	0.751018	FALSE	0.0114222	9.01e-19	Coronary heart disease	NA	NA	NA	NA	NA	NA	NA	0.0044	1.63e-272	LDL cholesterol
rs6504872	T	C	T	C	0.0274	0.015101	0.4723	0.466882	FALSE	0.0092746	0.103482	Coronary heart disease	NA	NA	NA	NA	NA	NA	NA	0.0037	3.479e-13	LDL cholesterol
rs6511720	G	T	G	T	0.2209	0.125298	0.90237	0.901602	FALSE	0.0169449	1.42e-13	Coronary heart disease	NA	NA	NA	NA	NA	NA	NA	0.0061	3.85e-262	LDL cholesterol
rs6544713	T	C	T	C	0.0806	0.051473	0.2942	0.316675	FALSE	0.0104728	8.88e-07	Coronary heart disease	NA	NA	NA	NA	NA	NA	NA	0.0041	4.843e-83	LDL cholesterol
rs6709904	A	G	A	G	0.055	0.025174	0.8865	0.885445	FALSE	0.0146256	0.0852104	Coronary heart disease	NA	NA	NA	NA	NA	NA	NA	0.0085	4.577e-10	LDL cholesterol
rs676388	C	T	C	T	0.0265	0.007357	0.4631	0.444833	FALSE	0.0098569	0.455437	Coronary heart disease	NA	NA	NA	NA	NA	NA	NA	0.0039	1.31e-11	LDL cholesterol
rs6818397	T	G	T	G	0.0224	0.006506	0.4129	0.419395	FALSE	0.0097971	0.506645	Coronary heart disease	NA	NA	NA	NA	NA	NA	NA	0.004	1.677e-08	LDL cholesterol
rs6882076	C	T	C	T	0.0456	0.013942	0.6662	0.620201	FALSE	0.0096429	0.148224	Coronary heart disease	NA	NA	NA	NA	NA	NA	NA	0.0038	3.31e-31	LDL cholesterol
rs6909746	C	T	C	T	0.0263	-0.014859	0.6082	0.645493	FALSE	0.0099416	0.135012	Coronary heart disease	NA	NA	NA	NA	NA	NA	NA	0.0037	7.86e-11	LDL cholesterol
rs7254892	G	A	G	A	0.4853	0.078228	0.96834	0.961572	FALSE	0.029789	0.0086377	Coronary heart disease	NA	NA	NA	NA	NA	NA	NA	0.0119	0	LDL cholesterol
rs72902576	T	G	T	G	0.0933	0.067266	0.96306	0.968985	FALSE	0.0294664	0.0224418	Coronary heart disease	NA	NA	NA	NA	NA	NA	NA	0.0133	9.576e-12	LDL cholesterol
rs7534572	G	C	G	C	0.0407	0.010812	0.69	0.632681	TRUE	0.0096961	0.264814	Coronary heart disease	NA	NA	NA	NA	NA	NA	NA	0.0058	1.288e-11	LDL cholesterol
rs7551981	T	G	T	G	0.0472	0.017043	0.595	0.607785	FALSE	0.0095929	0.0756304	Coronary heart disease	NA	NA	NA	NA	NA	NA	NA	0.0038	1.362e-33	LDL cholesterol
rs75687619	T	G	T	G	0.1735	0.092915	0.02375	0.01943	FALSE	0.0408473	0.0229245	Coronary heart disease	NA	NA	NA	NA	NA	NA	NA	0.0161	8.052e-24	LDL cholesterol
rs7640978	C	T	C	T	0.0392	0.042583	0.8945	0.917639	FALSE	0.0174174	0.014491	Coronary heart disease	NA	NA	NA	NA	NA	NA	NA	0.0069	9.837e-09	LDL cholesterol
rs7832643	T	G	T	G	0.0339	-0.000547	0.405	0.398628	FALSE	0.010009	0.956417	Coronary heart disease	NA	NA	NA	NA	NA	NA	NA	0.0038	2.671e-17	LDL cholesterol
rs8017377	A	G	A	G	0.0303	0.007526	0.4591	0.417048	FALSE	0.0101763	0.459564	Coronary heart disease	NA	NA	NA	NA	NA	NA	NA	0.0038	2.516e-15	LDL cholesterol
rs964184	G	C	G	C	0.0855	0.049958	1	0.184706	TRUE	0.0123988	5.6e-05	Coronary heart disease	NA	NA	NA	NA	NA	NA	NA	0.0078	2.008e-26	LDL cholesterol
rs9875338	G	A	G	A	0.027	0.005828	0.6121	0.643037	FALSE	0.0098591	0.554432	Coronary heart disease	NA	NA	NA	NA	NA	NA	NA	0.0037	2.21e-11	LDL cholesterol
rs9987289	G	A	G	A	0.0714	0.001123	0.9248	0.870901	FALSE	0.0160009	0.944048	Coronary heart disease	NA	NA	NA	NA	NA	NA	NA	0.0066	8.529e-24	LDL cholesterol
rs10088180	A	G	A	G	0.0228	0.019534	0.3219	0.336763	FALSE	0.010438	0.0612864	Coronary heart disease	NA	NA	NA	NA	NA	NA	NA	0.004	6.018e-10	Total cholesterol
rs10468017	T	C	T	C	0.0617	0.015171	0.2757	0.265055	FALSE	0.0105423	0.150135	Coronary heart disease	NA	NA	NA	NA	NA	NA	NA	0.004	7.232e-48	Total cholesterol
rs10773003	A	G	A	G	0.0369	0.016827	0.08839	0.116474	FALSE	0.014064	0.231519	Coronary heart disease	NA	NA	NA	NA	NA	NA	NA	0.0058	4.083e-09	Total cholesterol
rs10832962	T	C	T	C	0.0315	0.018131	0.719	0.680017	FALSE	0.010148	0.0739931	Coronary heart disease	NA	NA	NA	NA	NA	NA	NA	0.0039	1.539e-14	Total cholesterol
rs10900221	A	G	A	G	0.0255	0.006154	0.2731	0.230116	FALSE	0.0109519	0.574175	Coronary heart disease	NA	NA	NA	NA	NA	NA	NA	0.0041	7.963e-09	Total cholesterol
rs10904908	G	A	G	A	0.025	-0.004848	0.4538	0.460149	FALSE	0.0094083	0.606349	Coronary heart disease	NA	NA	NA	NA	NA	NA	NA	0.0036	2.601e-11	Total cholesterol
rs11153594	C	T	C	T	0.029	-0.015244	0.6082	0.646133	FALSE	0.0099405	0.125148	Coronary heart disease	NA	NA	NA	NA	NA	NA	NA	0.0036	1.266e-14	Total cholesterol
rs112201728	T	C	T	C	0.0581	-0.002797	0.05805	0.065638	FALSE	0.0200299	0.888943	Coronary heart disease	NA	NA	NA	NA	NA	NA	NA	0.0099	1.195e-08	Total cholesterol
rs11220462	A	G	A	G	0.0474	0.036103	0.1425	0.149578	FALSE	0.0128192	0.0048576	Coronary heart disease	NA	NA	NA	NA	NA	NA	NA	0.0058	5.487e-15	Total cholesterol
rs11563251	T	C	T	C	0.0368	0.013868	0.1253	0.115635	FALSE	0.0150873	0.358	Coronary heart disease	NA	NA	NA	NA	NA	NA	NA	0.0059	1.266e-09	Total cholesterol
rs11591147	G	T	G	T	0.3341	0.256502	0.98285	0.985588	FALSE	0.0572588	7.47e-06	Coronary heart disease	NA	NA	NA	NA	NA	NA	NA	0.0173	8.827e-86	Total cholesterol
rs11694172	G	A	G	A	0.0277	-0.014339	0.2164	0.241426	FALSE	0.0110757	0.195445	Coronary heart disease	NA	NA	NA	NA	NA	NA	NA	0.0041	1.951e-09	Total cholesterol
rs11753995	A	G	A	G	0.0489	0.030209	0.1464	0.158248	FALSE	0.0130408	0.0205307	Coronary heart disease	NA	NA	NA	NA	NA	NA	NA	0.0048	1.839e-23	Total cholesterol
rs11789603	T	C	T	C	0.0427	0.020591	0.08971	0.111307	FALSE	0.0145072	0.155794	Coronary heart disease	NA	NA	NA	NA	NA	NA	NA	0.0062	1.439e-11	Total cholesterol
rs11802413	T	C	T	C	0.0287	-0.00774	0.5369	0.509025	FALSE	0.0092703	0.40376	Coronary heart disease	NA	NA	NA	NA	NA	NA	NA	0.0035	1.576e-14	Total cholesterol
rs12412743	C	T	C	T	0.0298	-0.012143	0.847	0.813605	FALSE	0.0116568	0.297548	Coronary heart disease	NA	NA	NA	NA	NA	NA	NA	0.0047	6.976e-10	Total cholesterol
rs12670798	C	T	C	T	0.0364	0.014283	0.2243	0.247901	FALSE	0.0107455	0.183778	Coronary heart disease	NA	NA	NA	NA	NA	NA	NA	0.0041	9.478e-17	Total cholesterol
rs12916	C	T	C	T	0.0684	0.035827	0.4314	0.430172	FALSE	0.0094854	0.0001587	Coronary heart disease	NA	NA	NA	NA	NA	NA	NA	0.0036	4.547e-74	Total cholesterol
rs13315871	G	A	G	A	0.0355	0.029853	0.91953	0.909025	FALSE	0.0162953	0.0669506	Coronary heart disease	NA	NA	NA	NA	NA	NA	NA	0.0061	3.48e-08	Total cholesterol
rs138777	A	G	A	G	0.0214	0.005525	0.3483	0.381826	FALSE	0.0095071	0.561143	Coronary heart disease	NA	NA	NA	NA	NA	NA	NA	0.0037	4.74e-08	Total cholesterol
rs1535	A	G	A	G	0.0497	0.023398	0.6372	0.684953	FALSE	0.0100948	0.0204585	Coronary heart disease	NA	NA	NA	NA	NA	NA	NA	0.0037	8.624e-39	Total cholesterol
rs17526895	A	G	A	G	0.042	0.033219	0.92216	0.923722	FALSE	0.018848	0.0779904	Coronary heart disease	NA	NA	NA	NA	NA	NA	NA	0.0067	5.777e-09	Total cholesterol
rs1800562	G	A	G	A	0.0565	0.042863	0.95383	0.942555	FALSE	0.0237906	0.0715958	Coronary heart disease	NA	NA	NA	NA	NA	NA	NA	0.0077	1.905e-12	Total cholesterol
rs1800961	C	T	C	T	0.1062	0.028051	0.9657	0.970404	FALSE	0.028278	0.321211	Coronary heart disease	NA	NA	NA	NA	NA	NA	NA	0.0101	1.342e-24	Total cholesterol
rs181360	T	G	T	G	0.0278	0.00785	0.8008	0.758661	FALSE	0.0108182	0.468068	Coronary heart disease	NA	NA	NA	NA	NA	NA	NA	0.0043	7.319e-10	Total cholesterol
rs1883025	C	T	C	T	0.0671	0.025887	0.7573	0.739653	FALSE	0.0104565	0.0132982	Coronary heart disease	NA	NA	NA	NA	NA	NA	NA	0.0042	5.749e-53	Total cholesterol
rs1997243	G	A	G	A	0.0332	0.022924	0.1306	0.148672	FALSE	0.0135546	0.0907916	Coronary heart disease	NA	NA	NA	NA	NA	NA	NA	0.005	2.719e-10	Total cholesterol
rs2000999	A	G	A	G	0.0617	0.037086	0.1847	0.22592	FALSE	0.0109605	0.0007154	Coronary heart disease	NA	NA	NA	NA	NA	NA	NA	0.0044	6.804e-41	Total cholesterol
rs2030746	T	C	T	C	0.0199	0.012176	0.3984	0.411683	FALSE	0.0096798	0.208437	Coronary heart disease	NA	NA	NA	NA	NA	NA	NA	0.0037	3.603e-08	Total cholesterol
rs2066714	C	T	C	T	0.0442	0.046286	0.1201	0.166381	FALSE	0.0128691	0.0003223	Coronary heart disease	NA	NA	NA	NA	NA	NA	NA	0.0076	1.136e-08	Total cholesterol
rs2073547	G	A	G	A	0.0456	0.020652	0.1939	0.217361	FALSE	0.0119762	0.0846324	Coronary heart disease	NA	NA	NA	NA	NA	NA	NA	0.0047	3.83e-21	Total cholesterol
rs2156552	T	A	T	A	0.057	-0.025566	0.8219	0.811599	TRUE	0.012704	0.0441743	Coronary heart disease	NA	NA	NA	NA	NA	NA	NA	0.0047	1.247e-31	Total cholesterol
rs2228603	C	T	C	T	0.1217	0.028623	0.92876	0.92896	FALSE	0.0192249	0.136528	Coronary heart disease	NA	NA	NA	NA	NA	NA	NA	0.0069	1.049e-62	Total cholesterol
rs2235367	G	A	G	A	0.0357	0.020336	0.4565	0.491006	FALSE	0.0093854	0.0302532	Coronary heart disease	NA	NA	NA	NA	NA	NA	NA	0.0035	7.219e-25	Total cholesterol
rs2244608	G	A	G	A	0.0313	0.047554	0.3391	0.348503	FALSE	0.0097276	1.02e-06	Coronary heart disease	NA	NA	NA	NA	NA	NA	NA	0.0037	9.618e-18	Total cholesterol
rs2255141	A	G	A	G	0.0314	0.010278	0.3193	0.288267	FALSE	0.0103783	0.32201	Coronary heart disease	NA	NA	NA	NA	NA	NA	NA	0.0039	6.514e-16	Total cholesterol
rs2277862	C	T	C	T	0.0349	-0.007875	0.8681	0.836447	FALSE	0.0122293	0.519612	Coronary heart disease	NA	NA	NA	NA	NA	NA	NA	0.0052	5.256e-11	Total cholesterol
rs2287623	G	A	G	A	0.0273	0.011869	0.405	0.419784	FALSE	0.0095994	0.2163	Coronary heart disease	NA	NA	NA	NA	NA	NA	NA	0.0036	4.085e-12	Total cholesterol
rs2315065	A	C	A	C	0.1102	0.287396	0.08707	0.063244	FALSE	0.0235451	2.88e-34	Coronary heart disease	NA	NA	NA	NA	NA	NA	NA	0.0158	1.098e-11	Total cholesterol
rs247616	T	C	T	C	0.0499	-0.031193	0.2929	0.308089	FALSE	0.0102577	0.0023585	Coronary heart disease	NA	NA	NA	NA	NA	NA	NA	0.004	4.47e-32	Total cholesterol
rs2642438	G	A	G	A	0.037	0.007604	0.7454	0.705118	FALSE	0.0107411	0.478986	Coronary heart disease	NA	NA	NA	NA	NA	NA	NA	0.004	1.283e-18	Total cholesterol
rs2737252	G	A	G	A	0.0331	-0.011796	0.7441	0.739021	FALSE	0.0105021	0.261352	Coronary heart disease	NA	NA	NA	NA	NA	NA	NA	0.0039	1.634e-16	Total cholesterol
rs2738459	A	C	A	C	0.0387	0.030402	0.5554	0.525118	FALSE	0.0095408	0.0014399	Coronary heart disease	NA	NA	NA	NA	NA	NA	NA	0.0057	2.109e-11	Total cholesterol
rs281393	C	T	C	T	0.0322	0.006838	0.6266	0.620927	FALSE	0.0099612	0.49242	Coronary heart disease	NA	NA	NA	NA	NA	NA	NA	0.0055	4.256e-08	Total cholesterol
rs2814982	C	T	C	T	0.0441	-0.039044	0.8931	0.890843	FALSE	0.0156609	0.0126636	Coronary heart disease	NA	NA	NA	NA	NA	NA	NA	0.0057	3.678e-15	Total cholesterol
rs2886232	T	C	T	C	0.0358	0.010537	0.1201	0.107387	FALSE	0.0179877	0.558017	Coronary heart disease	NA	NA	NA	NA	NA	NA	NA	0.0062	3.874e-08	Total cholesterol
rs2954029	A	T	A	T	0.0622	0.043873	0.5317	0.551395	TRUE	0.0093366	2.61e-06	Coronary heart disease	NA	NA	NA	NA	NA	NA	NA	0.0035	2.421e-65	Total cholesterol
rs314253	T	C	T	C	0.0233	0.012462	0.6649	0.649461	FALSE	0.0099047	0.208322	Coronary heart disease	NA	NA	NA	NA	NA	NA	NA	0.0037	2.808e-10	Total cholesterol
rs3184504	C	T	C	T	0.0318	-0.064208	0.5343	0.578192	FALSE	0.0105173	1.03e-09	Coronary heart disease	NA	NA	NA	NA	NA	NA	NA	0.0037	1.623e-17	Total cholesterol
rs3757354	C	T	C	T	0.0348	-0.006563	0.7902	0.754239	FALSE	0.0107096	0.539999	Coronary heart disease	NA	NA	NA	NA	NA	NA	NA	0.0042	2.215e-15	Total cholesterol
rs3780181	A	G	A	G	0.0442	0.008171	0.94723	0.928781	FALSE	0.0182614	0.654553	Coronary heart disease	NA	NA	NA	NA	NA	NA	NA	0.0071	6.668e-10	Total cholesterol
rs386003	T	G	T	G	0.0344	-0.002688	0.1992	0.236182	FALSE	0.0120197	0.823043	Coronary heart disease	NA	NA	NA	NA	NA	NA	NA	0.0058	4.519e-08	Total cholesterol
rs4253772	T	C	T	C	0.0322	0.036329	0.1187	0.100128	FALSE	0.0161073	0.0241062	Coronary heart disease	NA	NA	NA	NA	NA	NA	NA	0.0058	9.852e-09	Total cholesterol
rs4530754	A	G	A	G	0.0228	-0.035257	0.5818	0.533105	FALSE	0.0094484	0.0001903	Coronary heart disease	NA	NA	NA	NA	NA	NA	NA	0.0035	1.678e-09	Total cholesterol
rs4738684	A	G	A	G	0.0392	0.001377	0.3522	0.356297	FALSE	0.009833	0.888629	Coronary heart disease	NA	NA	NA	NA	NA	NA	NA	0.0037	1.116e-23	Total cholesterol
rs4752805	G	A	G	A	0.0251	-0.007064	0.2467	0.260183	FALSE	0.0108791	0.516132	Coronary heart disease	NA	NA	NA	NA	NA	NA	NA	0.0041	1.617e-09	Total cholesterol
rs4883201	A	G	A	G	0.035	0.008915	0.8865	0.870794	FALSE	0.0134329	0.506903	Coronary heart disease	NA	NA	NA	NA	NA	NA	NA	0.0056	1.742e-09	Total cholesterol
rs4988235	G	A	G	A	0.0308	0.01518	0.4763	0.458743	FALSE	0.0115037	0.186976	Coronary heart disease	NA	NA	NA	NA	NA	NA	NA	0.004	3.975e-14	Total cholesterol
rs515135	C	T	C	T	0.1238	0.067499	0.7823	0.791985	FALSE	0.0121924	3.09e-08	Coronary heart disease	NA	NA	NA	NA	NA	NA	NA	0.0046	6.38e-151	Total cholesterol
rs558971	G	A	G	A	0.0398	0.021431	0.5303	0.55596	FALSE	0.0093844	0.0223895	Coronary heart disease	NA	NA	NA	NA	NA	NA	NA	0.0036	7.025e-28	Total cholesterol
rs579459	C	T	C	T	0.062	0.072956	0.215	0.211078	FALSE	0.0113168	1.14e-10	Coronary heart disease	NA	NA	NA	NA	NA	NA	NA	0.0044	8.828e-42	Total cholesterol
rs581080	C	G	C	G	0.0377	-0.010377	0.8206	0.78051	TRUE	0.0120848	0.390518	Coronary heart disease	NA	NA	NA	NA	NA	NA	NA	0.0047	1.022e-13	Total cholesterol
rs6016373	A	G	A	G	0.0319	0.020287	0.6266	0.615094	FALSE	0.0094995	0.0327132	Coronary heart disease	NA	NA	NA	NA	NA	NA	NA	0.0036	1.002e-17	Total cholesterol
rs633695	G	A	G	A	0.0433	0.018281	0.285	0.318351	FALSE	0.0098971	0.0647311	Coronary heart disease	NA	NA	NA	NA	NA	NA	NA	0.0058	1.054e-14	Total cholesterol
rs646776	T	C	T	C	0.1272	0.101049	0.7876	0.751018	FALSE	0.0114222	9.01e-19	Coronary heart disease	NA	NA	NA	NA	NA	NA	NA	0.0042	4.77e-187	Total cholesterol
rs6504872	T	C	T	C	0.025	0.015101	0.4723	0.466882	FALSE	0.0092746	0.103482	Coronary heart disease	NA	NA	NA	NA	NA	NA	NA	0.0035	6.987e-12	Total cholesterol
rs6511720	G	T	G	T	0.1851	0.125298	0.90237	0.901602	FALSE	0.0169449	1.42e-13	Coronary heart disease	NA	NA	NA	NA	NA	NA	NA	0.0059	5.43e-202	Total cholesterol
rs6544713	T	C	T	C	0.0773	0.051473	0.2942	0.316675	FALSE	0.0104728	8.88e-07	Coronary heart disease	NA	NA	NA	NA	NA	NA	NA	0.004	1.685e-81	Total cholesterol
rs6573778	T	C	T	C	0.0263	0.00132	0.471	0.450783	FALSE	0.0102523	0.897554	Coronary heart disease	NA	NA	NA	NA	NA	NA	NA	0.0039	2.958e-11	Total cholesterol
rs6603981	T	C	T	C	0.0351	-0.028089	0.8061	0.79734	FALSE	0.0128344	0.0286277	Coronary heart disease	NA	NA	NA	NA	NA	NA	NA	0.0043	7.846e-15	Total cholesterol
rs6709904	A	G	A	G	0.0545	0.025174	0.8865	0.885445	FALSE	0.0146256	0.0852104	Coronary heart disease	NA	NA	NA	NA	NA	NA	NA	0.0083	8.395e-10	Total cholesterol
rs6818397	T	G	T	G	0.0254	0.006506	0.4129	0.419395	FALSE	0.0097971	0.506645	Coronary heart disease	NA	NA	NA	NA	NA	NA	NA	0.0039	9.51e-11	Total cholesterol
rs6882076	C	T	C	T	0.0508	0.013942	0.6662	0.620201	FALSE	0.0096429	0.148224	Coronary heart disease	NA	NA	NA	NA	NA	NA	NA	0.0037	5.354e-41	Total cholesterol
rs7412	C	T	C	T	0.3736	0.137045	0.93404	0.926023	FALSE	0.0210923	8.17e-11	Coronary heart disease	NA	NA	NA	NA	NA	NA	NA	0.0096	1.56e-283	Total cholesterol
rs7534572	G	C	G	C	0.0629	0.010812	0.69	0.632681	TRUE	0.0096961	0.264814	Coronary heart disease	NA	NA	NA	NA	NA	NA	NA	0.0055	3.597e-28	Total cholesterol
rs7551981	T	G	T	G	0.0358	0.017043	0.595	0.607785	FALSE	0.0095929	0.0756304	Coronary heart disease	NA	NA	NA	NA	NA	NA	NA	0.0037	7.497e-22	Total cholesterol
rs75687619	T	G	T	G	0.1592	0.092915	0.02375	0.01943	FALSE	0.0408473	0.0229245	Coronary heart disease	NA	NA	NA	NA	NA	NA	NA	0.0153	3.609e-22	Total cholesterol
rs7616006	A	G	A	G	0.0315	0.015742	0.5554	0.599481	FALSE	0.0095267	0.0984499	Coronary heart disease	NA	NA	NA	NA	NA	NA	NA	0.0036	8.406e-17	Total cholesterol
rs7640978	C	T	C	T	0.0376	0.042583	0.8945	0.917639	FALSE	0.0174174	0.014491	Coronary heart disease	NA	NA	NA	NA	NA	NA	NA	0.0066	1.658e-08	Total cholesterol
rs780093	T	C	T	C	0.0515	-0.005119	0.4129	0.384156	FALSE	0.0095723	0.592807	Coronary heart disease	NA	NA	NA	NA	NA	NA	NA	0.0036	2.591e-42	Total cholesterol
rs7832643	T	G	T	G	0.0289	-0.000547	0.405	0.398628	FALSE	0.010009	0.956417	Coronary heart disease	NA	NA	NA	NA	NA	NA	NA	0.0037	3.121e-13	Total cholesterol
rs8103315	A	C	A	C	0.0422	0.014533	0.1359	0.106387	FALSE	0.0174326	0.404468	Coronary heart disease	NA	NA	NA	NA	NA	NA	NA	0.0055	5.942e-15	Total cholesterol
rs9272775	C	T	C	T	0.0317	-0.002105	0.2823	0.269815	FALSE	0.0131049	0.872387	Coronary heart disease	NA	NA	NA	NA	NA	NA	NA	0.0055	2.125e-08	Total cholesterol
rs9306897	T	C	T	C	0.0488	0.020051	0.3034	0.318797	FALSE	0.0103327	0.0523138	Coronary heart disease	NA	NA	NA	NA	NA	NA	NA	0.0037	7.515e-37	Total cholesterol
rs9376090	T	C	T	C	0.0254	0.024915	0.7282	0.761179	FALSE	0.0111485	0.0254282	Coronary heart disease	NA	NA	NA	NA	NA	NA	NA	0.004	2.595e-09	Total cholesterol
rs964184	G	C	G	C	0.1214	0.049958	1	0.184706	TRUE	0.0123988	5.6e-05	Coronary heart disease	NA	NA	NA	NA	NA	NA	NA	0.0076	2.838e-55	Total cholesterol
rs9987289	G	A	G	A	0.0842	0.001123	0.9248	0.870901	FALSE	0.0160009	0.944048	Coronary heart disease	NA	NA	NA	NA	NA	NA	NA	0.0063	1.844e-36	Total cholesterol
rs10401969	T	C	T	C	0.121	0.050777	0.92876	0.918368	FALSE	0.017186	0.0031312	Coronary heart disease	NA	NA	NA	NA	NA	NA	NA	0.0065	9.702e-70	Triglycerides
rs10440120	C	A	C	A	0.0306	0.014041	0.8325	0.835046	FALSE	0.0129289	0.277471	Coronary heart disease	NA	NA	NA	NA	NA	NA	NA	0.0044	5.343e-11	Triglycerides
rs10501321	T	C	T	C	0.0216	-0.00368	0.686	0.646155	FALSE	0.0097178	0.704922	Coronary heart disease	NA	NA	NA	NA	NA	NA	NA	0.0035	1.412e-08	Triglycerides
rs10761762	T	C	T	C	0.027	-0.012578	0.533	0.519904	FALSE	0.0092051	0.171809	Coronary heart disease	NA	NA	NA	NA	NA	NA	NA	0.0033	1.061e-17	Triglycerides
rs10790162	A	G	A	G	0.2305	0.043051	0.09103	0.122605	FALSE	0.0151427	0.0044689	Coronary heart disease	NA	NA	NA	NA	NA	NA	NA	0.0065	1.1e-249	Triglycerides
rs11057408	G	T	G	T	0.0258	0.028132	0.6372	0.695466	FALSE	0.0101502	0.0055786	Coronary heart disease	NA	NA	NA	NA	NA	NA	NA	0.0035	2.049e-12	Triglycerides
rs11613352	C	T	C	T	0.028	0.013544	0.8087	0.796977	FALSE	0.0118611	0.253501	Coronary heart disease	NA	NA	NA	NA	NA	NA	NA	0.0039	9.397e-14	Triglycerides
rs11820504	C	T	C	T	0.0604	0.01955	0.2032	0.2212	FALSE	0.0114657	0.0881775	Coronary heart disease	NA	NA	NA	NA	NA	NA	NA	0.0044	1.095e-39	Triglycerides
rs11974409	A	G	A	G	0.0899	0.008849	0.8061	0.830017	FALSE	0.0124835	0.478414	Coronary heart disease	NA	NA	NA	NA	NA	NA	NA	0.0042	1.36e-100	Triglycerides
rs1260326	T	C	T	C	0.1148	-0.003257	0.4129	0.390234	FALSE	0.0096201	0.734939	Coronary heart disease	NA	NA	NA	NA	NA	NA	NA	0.0034	2.29e-239	Triglycerides
rs12676857	C	T	C	T	0.0332	0.035645	0.1544	0.177601	FALSE	0.0124433	0.0041755	Coronary heart disease	NA	NA	NA	NA	NA	NA	NA	0.0046	7.291e-12	Triglycerides
rs12678919	A	G	A	G	0.1702	0.051771	0.8786	0.905412	FALSE	0.016154	0.0013514	Coronary heart disease	NA	NA	NA	NA	NA	NA	NA	0.0056	1.82e-199	Triglycerides
rs12748152	T	C	T	C	0.0372	0.013671	0.07124	0.069848	FALSE	0.0185515	0.461169	Coronary heart disease	NA	NA	NA	NA	NA	NA	NA	0.0059	1.1e-09	Triglycerides
rs1321257	G	A	G	A	0.0402	0.02664	0.4063	0.439127	FALSE	0.0094962	0.0050267	Coronary heart disease	NA	NA	NA	NA	NA	NA	NA	0.0034	5.986e-31	Triglycerides
rs13389219	C	T	C	T	0.0271	0.023777	0.591	0.629612	FALSE	0.0101187	0.0187829	Coronary heart disease	NA	NA	NA	NA	NA	NA	NA	0.0034	2.598e-15	Triglycerides
rs16948098	A	G	A	G	0.08	-0.013893	0.0409	0.050671	FALSE	0.0219928	0.527578	Coronary heart disease	NA	NA	NA	NA	NA	NA	NA	0.0089	4.838e-17	Triglycerides
rs174535	C	T	C	T	0.047	-0.021917	0.3628	0.320221	FALSE	0.0100296	0.0288719	Coronary heart disease	NA	NA	NA	NA	NA	NA	NA	0.0034	1.733e-41	Triglycerides
rs17513135	T	C	T	C	0.022	0.01807	0.2322	0.196777	FALSE	0.0119371	0.130085	Coronary heart disease	NA	NA	NA	NA	NA	NA	NA	0.0039	1.633e-08	Triglycerides
rs1832007	A	G	A	G	0.0327	-0.002875	0.8681	0.863723	FALSE	0.0135796	0.832329	Coronary heart disease	NA	NA	NA	NA	NA	NA	NA	0.0047	1.718e-12	Triglycerides
rs2043085	T	C	T	C	0.0327	0.016816	0.3681	0.41771	FALSE	0.0094245	0.0743788	Coronary heart disease	NA	NA	NA	NA	NA	NA	NA	0.0034	7.809e-20	Triglycerides
rs2068888	G	A	G	A	0.0241	0.039094	0.5092	0.522893	FALSE	0.0096853	5.43e-05	Coronary heart disease	NA	NA	NA	NA	NA	NA	NA	0.0034	1.682e-11	Triglycerides
rs2239520	G	A	G	A	0.0236	-0.000617	0.6266	0.59666	FALSE	0.0097906	0.949751	Coronary heart disease	NA	NA	NA	NA	NA	NA	NA	0.0037	4.144e-10	Triglycerides
rs2250802	A	G	A	G	0.023	-0.010815	0.6807	0.711727	FALSE	0.0104022	0.298487	Coronary heart disease	NA	NA	NA	NA	NA	NA	NA	0.0037	1.21e-10	Triglycerides
rs247616	C	T	C	T	0.0393	0.031193	0.7071	0.691911	FALSE	0.0102577	0.0023585	Coronary heart disease	NA	NA	NA	NA	NA	NA	NA	0.0037	1.123e-25	Triglycerides
rs2665357	C	A	C	A	0.0212	0.028701	0.5092	0.516407	FALSE	0.0091117	0.0016332	Coronary heart disease	NA	NA	NA	NA	NA	NA	NA	0.0033	8.327e-10	Triglycerides
rs287621	T	C	T	C	0.0222	0.022377	0.2704	0.306801	FALSE	0.0100263	0.0256269	Coronary heart disease	NA	NA	NA	NA	NA	NA	NA	0.0037	7.671e-09	Triglycerides
rs2954022	C	A	C	A	0.078	0.042873	0.5303	0.55147	FALSE	0.0092985	4.01e-06	Coronary heart disease	NA	NA	NA	NA	NA	NA	NA	0.0033	2.23e-113	Triglycerides
rs2972146	T	G	T	G	0.0281	0.039267	0.6227	0.647805	FALSE	0.0103033	0.0001384	Coronary heart disease	NA	NA	NA	NA	NA	NA	NA	0.0034	2.974e-15	Triglycerides
rs3198697	C	T	C	T	0.0198	0.021634	0.6174	0.634034	FALSE	0.0100839	0.0319212	Coronary heart disease	NA	NA	NA	NA	NA	NA	NA	0.0034	2.207e-08	Triglycerides
rs3760627	C	T	C	T	0.0189	-0.019734	0.4683	0.481121	FALSE	0.0093257	0.0343373	Coronary heart disease	NA	NA	NA	NA	NA	NA	NA	0.0034	5.293e-09	Triglycerides
rs3761445	A	G	A	G	0.0232	-0.003165	0.6148	0.565252	FALSE	0.0093909	0.736095	Coronary heart disease	NA	NA	NA	NA	NA	NA	NA	0.0034	8.062e-12	Triglycerides
rs38855	A	G	A	G	0.0187	0.003266	0.5264	0.530047	FALSE	0.0091997	0.722581	Coronary heart disease	NA	NA	NA	NA	NA	NA	NA	0.0033	2.109e-08	Triglycerides
rs439401	C	T	C	T	0.0659	-0.002693	0.6201	0.596328	FALSE	0.0103392	0.794505	Coronary heart disease	NA	NA	NA	NA	NA	NA	NA	0.0038	1.423e-66	Triglycerides
rs442177	T	G	T	G	0.0309	-0.000886	0.5528	0.562099	FALSE	0.0092931	0.924045	Coronary heart disease	NA	NA	NA	NA	NA	NA	NA	0.0033	1.316e-18	Triglycerides
rs4587594	G	A	G	A	0.0694	0.012572	0.69	0.664592	FALSE	0.0097569	0.197566	Coronary heart disease	NA	NA	NA	NA	NA	NA	NA	0.0035	3.503e-82	Triglycerides
rs4719841	G	A	G	A	0.0232	-0.006149	0.3826	0.420251	FALSE	0.0094745	0.516336	Coronary heart disease	NA	NA	NA	NA	NA	NA	NA	0.0034	8.864e-11	Triglycerides
rs4738684	A	G	A	G	0.0205	0.001377	0.3522	0.356297	FALSE	0.009833	0.888629	Coronary heart disease	NA	NA	NA	NA	NA	NA	NA	0.0035	8.819e-09	Triglycerides
rs4810479	C	T	C	T	0.0474	-0.01616	0.2876	0.314994	FALSE	0.0102436	0.114664	Coronary heart disease	NA	NA	NA	NA	NA	NA	NA	0.0038	2.067e-34	Triglycerides
rs588136	C	T	C	T	0.0495	0.039307	0.2058	0.246614	FALSE	0.0110388	0.0003697	Coronary heart disease	NA	NA	NA	NA	NA	NA	NA	0.0041	3.365e-30	Triglycerides
rs6029143	C	T	C	T	0.0388	0.010876	0.94195	0.934972	FALSE	0.0203829	0.593629	Coronary heart disease	NA	NA	NA	NA	NA	NA	NA	0.0071	4.933e-08	Triglycerides
rs634869	T	C	T	C	0.0272	0.007285	0.438	0.429893	FALSE	0.0095115	0.443725	Coronary heart disease	NA	NA	NA	NA	NA	NA	NA	0.0033	1.776e-14	Triglycerides
rs645040	T	G	T	G	0.0293	0.038585	0.7691	0.760153	FALSE	0.0112484	0.000603	Coronary heart disease	NA	NA	NA	NA	NA	NA	NA	0.004	1.83e-12	Triglycerides
rs676210	G	A	G	A	0.0733	-0.004848	0.7691	0.730214	FALSE	0.0105271	0.64514	Coronary heart disease	NA	NA	NA	NA	NA	NA	NA	0.0039	3.284e-71	Triglycerides
rs6831256	G	A	G	A	0.0258	0.027643	0.409	0.443909	FALSE	0.0095234	0.0037003	Coronary heart disease	NA	NA	NA	NA	NA	NA	NA	0.0035	1.602e-12	Triglycerides
rs6882076	C	T	C	T	0.0286	0.013942	0.6662	0.620201	FALSE	0.0096429	0.148224	Coronary heart disease	NA	NA	NA	NA	NA	NA	NA	0.0035	1.513e-15	Triglycerides
rs6995541	G	A	G	A	0.0265	-0.024136	0.3219	0.284074	FALSE	0.0106281	0.0231499	Coronary heart disease	NA	NA	NA	NA	NA	NA	NA	0.0037	1.343e-12	Triglycerides
rs719726	T	C	T	C	0.0199	0.004622	0.529	0.560593	FALSE	0.0093181	0.619877	Coronary heart disease	NA	NA	NA	NA	NA	NA	NA	0.0035	2.486e-08	Triglycerides
rs7248104	G	A	G	A	0.0222	0.006593	0.5831	0.596032	FALSE	0.0093018	0.478456	Coronary heart disease	NA	NA	NA	NA	NA	NA	NA	0.0034	5.045e-10	Triglycerides
rs731839	G	A	G	A	0.0224	0.027621	0.3417	0.38992	FALSE	0.0096809	0.0043289	Coronary heart disease	NA	NA	NA	NA	NA	NA	NA	0.0036	2.651e-09	Triglycerides
rs749671	G	A	G	A	0.0211	0.010346	0.6055	0.63852	FALSE	0.0101404	0.307598	Coronary heart disease	NA	NA	NA	NA	NA	NA	NA	0.0034	6.106e-10	Triglycerides
rs8077889	C	A	C	A	0.0252	0.001214	0.2441	0.205083	FALSE	0.0118556	0.91844	Coronary heart disease	NA	NA	NA	NA	NA	NA	NA	0.0042	9.879e-09	Triglycerides
rs9686661	T	C	T	C	0.0379	0.041975	0.1768	0.179547	FALSE	0.0122032	0.0005824	Coronary heart disease	NA	NA	NA	NA	NA	NA	NA	0.0044	2.541e-16	Triglycerides
rs998584	A	C	A	C	0.0293	0.041945	0.5145	0.50546	FALSE	0.0098862	2.21e-05	Coronary heart disease	NA	NA	NA	NA	NA	NA	NA	0.0037	3.424e-15	Triglycerides
rs1046896	T	C	T	C	0.0346	0.008492	0.314	0.331025	FALSE	0.0099286	0.39238	Coronary heart disease	NA	NA	NA	NA	NA	NA	NA	0.0032	1.576e-26	HbA1C
rs1387153	T	C	T	C	0.0258	0.010979	0.272	0.313429	FALSE	0.0099742	0.27101	Coronary heart disease	NA	NA	NA	NA	NA	NA	NA	0.0039	3.961e-11	HbA1C
rs16926246	T	C	T	C	-0.089	-0.032295	0.11	0.114972	FALSE	0.0161117	0.0450222	Coronary heart disease	NA	NA	NA	NA	NA	NA	NA	0.0057	3.11e-54	HbA1C
rs1799884	T	C	T	C	0.038	0.011489	0.195	0.165801	FALSE	0.0123836	0.353531	Coronary heart disease	NA	NA	NA	NA	NA	NA	NA	0.0041	1.451e-20	HbA1C
rs1800562	A	G	A	G	-0.0636	-0.042863	0.053	0.057445	FALSE	0.0237906	0.0715958	Coronary heart disease	NA	NA	NA	NA	NA	NA	NA	0.0069	2.593e-20	HbA1C
rs2779116	T	C	T	C	0.0237	-0.013375	NA	0.268529	FALSE	0.0104033	0.198565	Coronary heart disease	NA	NA	NA	NA	NA	NA	NA	0.004	2.751e-09	HbA1C
rs4737009	A	G	A	G	0.0269	0.000496	0.27	0.256845	FALSE	0.0109736	0.963948	Coronary heart disease	NA	NA	NA	NA	NA	NA	NA	0.0039	6.115e-12	HbA1C
rs552976	A	G	A	G	-0.029	-0.006513	0.376	0.342821	FALSE	0.0105402	0.536626	Coronary heart disease	NA	NA	NA	NA	NA	NA	NA	0.0034	8.157e-18	HbA1C
rs6474359	T	C	T	C	0.0601	0.016126	0.032	0.964167	FALSE	0.0257937	0.531845	Coronary heart disease	NA	NA	NA	NA	NA	NA	NA	0.0105	1.178e-08	HbA1C
rs7998202	A	G	A	G	-0.0307	0.00985	0.13	0.87376	FALSE	0.0149342	0.509535	Coronary heart disease	NA	NA	NA	NA	NA	NA	NA	0.0053	5.235e-09	HbA1C
rs855791	A	G	A	G	0.0271	0.018293	0.412	0.444345	FALSE	0.0095288	0.0548891	Coronary heart disease	NA	NA	NA	NA	NA	NA	NA	0.0036	2.742e-14	HbA1C
rs10747083	A	G	A	G	0.013	0.020935	0.25	0.665163	FALSE	0.0113407	0.0648924	Coronary heart disease	NA	NA	NA	NA	NA	NA	NA	0.0023	7.57e-09	Fasting glucose
rs10811661	T	C	T	C	0.024	-0.004893	0.199	0.819883	FALSE	0.012313	0.691083	Coronary heart disease	NA	NA	NA	NA	NA	NA	NA	0.0028	5.65e-18	Fasting glucose
rs10814916	C	A	C	A	0.016	-0.006289	0.434	0.513861	FALSE	0.0092746	0.497717	Coronary heart disease	NA	NA	NA	NA	NA	NA	NA	0.0022	2.26e-13	Fasting glucose
rs10830963	C	G	C	G	-0.078	-0.020367	0.3	0.705597	TRUE	0.0105108	0.0526578	Coronary heart disease	NA	NA	NA	NA	NA	NA	NA	0.0025	1.07e-215	Fasting glucose
rs11195502	C	T	C	T	0.032	0.022136	0.075	0.896664	FALSE	0.0149255	0.138047	Coronary heart disease	NA	NA	NA	NA	NA	NA	NA	0.0037	1.97e-18	Fasting glucose
rs11558471	A	G	A	G	0.029	0.010826	0.252	0.696449	FALSE	0.0102219	0.289554	Coronary heart disease	NA	NA	NA	NA	NA	NA	NA	0.0023	7.8e-37	Fasting glucose
rs11603334	G	A	G	A	0.019	0.004324	0.129	0.850053	FALSE	0.0128583	0.736659	Coronary heart disease	NA	NA	NA	NA	NA	NA	NA	0.0028	1.12e-11	Fasting glucose
rs11607883	G	A	G	A	0.021	-0.003891	0.469	0.504669	FALSE	0.0094256	0.679746	Coronary heart disease	NA	NA	NA	NA	NA	NA	NA	0.0021	6.32e-24	Fasting glucose
rs11619319	A	G	A	G	-0.02	-0.009182	0.212	0.768361	FALSE	0.0110453	0.405801	Coronary heart disease	NA	NA	NA	NA	NA	NA	NA	0.0024	1.33e-15	Fasting glucose
rs11708067	A	G	A	G	0.023	0.00428	0.226	0.787335	FALSE	0.0116275	0.712804	Coronary heart disease	NA	NA	NA	NA	NA	NA	NA	0.0026	1.3e-18	Fasting glucose
rs11715915	C	T	C	T	0.012	0.043506	0.274	0.710815	FALSE	0.0103348	2.56e-05	Coronary heart disease	NA	NA	NA	NA	NA	NA	NA	0.0022	4.9e-08	Fasting glucose
rs1260326	C	T	C	T	0.029	0.003257	0.42	0.609766	FALSE	0.0096201	0.734939	Coronary heart disease	NA	NA	NA	NA	NA	NA	NA	0.0021	2.17e-41	Fasting glucose
rs1280	T	C	T	C	0.026	0.021588	0.137	0.86735	FALSE	0.0136458	0.113644	Coronary heart disease	NA	NA	NA	NA	NA	NA	NA	0.0031	8.56e-18	Fasting glucose
rs16913693	T	G	T	G	0.043	-0.035348	0.017	0.969431	FALSE	0.0292328	0.22659	Coronary heart disease	NA	NA	NA	NA	NA	NA	NA	0.0066	3.51e-11	Fasting glucose
rs17168486	C	T	C	T	-0.031	-0.016353	0.173	0.793745	FALSE	0.0113733	0.15048	Coronary heart disease	NA	NA	NA	NA	NA	NA	NA	0.0028	3.17e-28	Fasting glucose
rs174576	C	A	C	A	0.02	0.020903	0.345	0.678233	FALSE	0.0100741	0.0379943	Coronary heart disease	NA	NA	NA	NA	NA	NA	NA	0.0022	1.18e-18	Fasting glucose
rs17712208	T	A	T	A	-0.051	-0.024482	0.041	0.971706	TRUE	0.0367151	0.504894	Coronary heart disease	NA	NA	NA	NA	NA	NA	NA	0.0074	3.22e-12	Fasting glucose
rs2191349	G	T	G	T	-0.029	-0.003652	0.467	0.455543	FALSE	0.0092334	0.692458	Coronary heart disease	NA	NA	NA	NA	NA	NA	NA	0.0021	1.28e-42	Fasting glucose
rs2302593	C	G	C	G	0.014	0.045608	0.475	0.517134	TRUE	0.0098949	4.04e-06	Coronary heart disease	NA	NA	NA	NA	NA	NA	NA	0.0023	9.26e-10	Fasting glucose
rs3783347	G	T	G	T	0.017	0.0112	0.219	0.803908	FALSE	0.0117883	0.342064	Coronary heart disease	NA	NA	NA	NA	NA	NA	NA	0.0026	1.32e-10	Fasting glucose
rs3829109	G	A	G	A	0.017	0.020106	0.345	0.741192	FALSE	0.0119773	0.0932154	Coronary heart disease	NA	NA	NA	NA	NA	NA	NA	0.0027	1.13e-10	Fasting glucose
rs4502156	T	C	T	C	0.022	-0.003462	0.42	0.553637	FALSE	0.0094169	0.713145	Coronary heart disease	NA	NA	NA	NA	NA	NA	NA	0.0021	1.38e-25	Fasting glucose
rs479661	A	G	A	G	-0.019	0.015581	0.142	0.816061	FALSE	0.0133221	0.242178	Coronary heart disease	NA	NA	NA	NA	NA	NA	NA	0.0028	8.56e-12	Fasting glucose
rs4869272	C	T	C	T	-0.018	0.003429	0.323	0.32109	FALSE	0.0100231	0.732268	Coronary heart disease	NA	NA	NA	NA	NA	NA	NA	0.0022	1.02e-15	Fasting glucose
rs560887	C	T	C	T	0.071	0.008502	0.326	0.714134	FALSE	0.0112495	0.449789	Coronary heart disease	NA	NA	NA	NA	NA	NA	NA	0.0025	1.4e-178	Fasting glucose
rs6072275	G	A	G	A	-0.016	0.03236	0.142	0.868158	FALSE	0.0144084	0.0247096	Coronary heart disease	NA	NA	NA	NA	NA	NA	NA	0.0028	1.66e-08	Fasting glucose
rs6113722	G	A	G	A	0.035	-0.013173	0.04	0.949701	FALSE	0.0214833	0.539762	Coronary heart disease	NA	NA	NA	NA	NA	NA	NA	0.0053	2.49e-11	Fasting glucose
rs6943153	C	T	C	T	-0.015	-0.007389	0.279	0.656452	FALSE	0.0097667	0.449321	Coronary heart disease	NA	NA	NA	NA	NA	NA	NA	0.0022	1.63e-12	Fasting glucose
rs6975024	T	C	T	C	-0.061	-0.011079	0.2	0.837693	FALSE	0.0125096	0.375811	Coronary heart disease	NA	NA	NA	NA	NA	NA	NA	0.0029	2.88e-99	Fasting glucose
rs749067	C	T	C	T	-0.017	0.002871	0.376	0.337417	FALSE	0.0100959	0.776124	Coronary heart disease	NA	NA	NA	NA	NA	NA	NA	0.0022	6.12e-15	Fasting glucose
rs7651090	A	G	A	G	-0.013	-0.013547	0.296	0.670435	FALSE	0.0097124	0.163072	Coronary heart disease	NA	NA	NA	NA	NA	NA	NA	0.0023	1.75e-08	Fasting glucose
rs7903146	C	T	C	T	-0.022	-0.033092	0.279	0.724106	FALSE	0.0103902	0.001448	Coronary heart disease	NA	NA	NA	NA	NA	NA	NA	0.0024	2.71e-20	Fasting glucose
rs882020	C	T	C	T	-0.021	-0.019061	0.121	0.847736	FALSE	0.0128355	0.137537	Coronary heart disease	NA	NA	NA	NA	NA	NA	NA	0.003	3.04e-12	Fasting glucose
rs9368222	C	A	C	A	-0.014	-0.020083	0.281	0.718783	FALSE	0.0101958	0.0488691	Coronary heart disease	NA	NA	NA	NA	NA	NA	NA	0.0023	1e-09	Fasting glucose
rs983309	G	T	G	T	-0.026	0.009135	0.097	0.85056	FALSE	0.0147853	0.536679	Coronary heart disease	NA	NA	NA	NA	NA	NA	NA	0.0033	6.29e-15	Fasting glucose
rs10195405	T	A	T	A	-0.0160234	-0.016634	0.290262	0.298201	TRUE	0.0104098	0.110062	Coronary heart disease	NA	NA	NA	NA	NA	NA	NA	0.00271074	3.4024e-09	Diastolic blood pressure
rs10260816	G	C	G	C	0.0181228	0.025736	0.438201	0.436253	TRUE	0.0095592	0.0070969	Coronary heart disease	NA	NA	NA	NA	NA	NA	NA	0.00248266	2.88939e-13	Diastolic blood pressure
rs1035673	C	T	C	T	-0.0148453	-0.041257	0.6014	0.581056	FALSE	0.00972	2.19e-05	Coronary heart disease	NA	NA	NA	NA	NA	NA	NA	0.00251567	3.61324e-09	Diastolic blood pressure
rs1078721	T	C	T	C	-0.0204718	-0.01572	0.201949	0.23267	FALSE	0.0107574	0.143928	Coronary heart disease	NA	NA	NA	NA	NA	NA	NA	0.00307276	2.69903e-11	Diastolic blood pressure
rs10840457	G	A	G	A	-0.020209	0.012844	0.685336	0.691075	FALSE	0.0108487	0.236443	Coronary heart disease	NA	NA	NA	NA	NA	NA	NA	0.00264955	2.40278e-14	Diastolic blood pressure
rs10975462	G	A	G	A	0.0163622	0.007315	0.23069	0.225265	FALSE	0.0111496	0.511773	Coronary heart disease	NA	NA	NA	NA	NA	NA	NA	0.00292752	2.28416e-08	Diastolic blood pressure
rs11021233	A	G	A	G	-0.0224533	-0.02526	0.157738	0.139024	FALSE	0.0135969	0.0632016	Coronary heart disease	NA	NA	NA	NA	NA	NA	NA	0.00338229	3.17431e-11	Diastolic blood pressure
rs111346856	A	G	A	G	0.0167541	0.005224	0.276682	0.228096	FALSE	0.0115308	0.650516	Coronary heart disease	NA	NA	NA	NA	NA	NA	NA	0.00275486	1.19091e-09	Diastolic blood pressure
rs11145807	G	A	G	A	-0.0156787	-0.008145	0.595166	0.548354	FALSE	0.0107313	0.447857	Coronary heart disease	NA	NA	NA	NA	NA	NA	NA	0.00252235	5.10871e-10	Diastolic blood pressure
rs11153730	C	T	C	T	-0.0136777	0.016414	0.493436	0.45979	FALSE	0.0092594	0.076282	Coronary heart disease	NA	NA	NA	NA	NA	NA	NA	0.00246168	2.75817e-08	Diastolic blood pressure
rs11191580	C	T	C	T	-0.0383235	-0.073185	0.076747	0.111205	FALSE	0.0142074	2.59e-07	Coronary heart disease	NA	NA	NA	NA	NA	NA	NA	0.00461086	9.48086e-17	Diastolic blood pressure
rs11222084	T	A	T	A	-0.0225083	0.001445	0.372199	0.318739	TRUE	0.0104239	0.889748	Coronary heart disease	NA	NA	NA	NA	NA	NA	NA	0.00254363	8.88355e-19	Diastolic blood pressure
rs113044050	T	C	T	C	-0.0195889	-0.023202	0.140654	0.15447	FALSE	0.0129821	0.0739005	Coronary heart disease	NA	NA	NA	NA	NA	NA	NA	0.00356665	3.9714e-08	Diastolic blood pressure
rs115262049	T	A	T	A	-0.0251972	-0.0321	0.0890513	0.071847	TRUE	0.0199604	0.107794	Coronary heart disease	NA	NA	NA	NA	NA	NA	NA	0.00434888	6.88156e-09	Diastolic blood pressure
rs11556924	T	C	T	C	-0.0161262	-0.072569	0.390062	0.313325	FALSE	0.0110605	5.34e-11	Coronary heart disease	NA	NA	NA	NA	NA	NA	NA	0.00252292	1.64094e-10	Diastolic blood pressure
rs11636952	C	T	C	T	-0.0292466	-0.019455	0.694504	0.585913	FALSE	0.0098428	0.0480893	Coronary heart disease	NA	NA	NA	NA	NA	NA	NA	0.0026799	1.00685e-27	Diastolic blood pressure
rs116734066	T	C	T	C	-0.0237689	0.022713	0.0925077	0.09626	FALSE	0.0163887	0.165779	Coronary heart disease	NA	NA	NA	NA	NA	NA	NA	0.004267	2.54362e-08	Diastolic blood pressure
rs11677058	G	A	G	A	-0.0141056	0.009694	0.463112	0.484996	FALSE	0.0094332	0.304118	Coronary heart disease	NA	NA	NA	NA	NA	NA	NA	0.00248902	1.45338e-08	Diastolic blood pressure
rs11718573	C	G	C	G	0.0146609	0.004982	0.501124	0.410496	TRUE	0.0098232	0.612038	Coronary heart disease	NA	NA	NA	NA	NA	NA	NA	0.00246552	2.74428e-09	Diastolic blood pressure
rs11782222	A	G	A	G	-0.025731	0.010016	0.221433	0.207216	FALSE	0.0119176	0.400661	Coronary heart disease	NA	NA	NA	NA	NA	NA	NA	0.00298123	6.1091e-18	Diastolic blood pressure
rs12185567	C	A	C	A	0.0160752	-0.00503	0.719427	0.713097	FALSE	0.0109692	0.646554	Coronary heart disease	NA	NA	NA	NA	NA	NA	NA	0.00273804	4.33382e-09	Diastolic blood pressure
rs12258967	G	C	G	C	-0.0256081	-0.025729	0.297673	0.274495	TRUE	0.0111952	0.0215492	Coronary heart disease	NA	NA	NA	NA	NA	NA	NA	0.00269466	2.04761e-21	Diastolic blood pressure
rs12324159	A	G	A	G	0.0167795	0.021156	0.430052	0.436427	FALSE	0.0093159	0.0231499	Coronary heart disease	NA	NA	NA	NA	NA	NA	NA	0.00248674	1.5058e-11	Diastolic blood pressure
rs12454132	G	A	G	A	-0.0169904	-0.009221	0.327691	0.29642	FALSE	0.0102838	0.369904	Coronary heart disease	NA	NA	NA	NA	NA	NA	NA	0.00262664	9.91395e-11	Diastolic blood pressure
rs12494396	C	G	C	G	0.0170451	0.025772	0.666903	0.647032	TRUE	0.0099786	0.0098019	Coronary heart disease	NA	NA	NA	NA	NA	NA	NA	0.00261205	6.78434e-11	Diastolic blood pressure
rs12656497	C	T	C	T	0.0254059	0.010999	0.596357	0.585127	FALSE	0.0093311	0.238501	Coronary heart disease	NA	NA	NA	NA	NA	NA	NA	0.00250925	4.31978e-24	Diastolic blood pressure
rs12693302	A	G	A	G	-0.0232688	-0.034948	0.649154	0.611065	FALSE	0.009821	0.000373	Coronary heart disease	NA	NA	NA	NA	NA	NA	NA	0.00257799	1.79081e-19	Diastolic blood pressure
rs12712691	T	C	T	C	-0.0141256	0.000721	0.467713	0.527249	FALSE	0.0094104	0.938928	Coronary heart disease	NA	NA	NA	NA	NA	NA	NA	0.00247191	1.10155e-08	Diastolic blood pressure
rs12905116	A	T	A	T	0.0193727	-0.060105	0.760063	0.635993	TRUE	0.0264606	0.0231176	Coronary heart disease	NA	NA	NA	NA	NA	NA	NA	0.00288195	1.79434e-11	Diastolic blood pressure
rs12906962	C	T	C	T	0.0219641	0.016563	0.318339	0.321781	FALSE	0.0101849	0.103902	Coronary heart disease	NA	NA	NA	NA	NA	NA	NA	0.00265746	1.40136e-16	Diastolic blood pressure
rs13107325	T	C	T	C	-0.0423173	-0.00667	0.0747926	0.061282	FALSE	0.0223469	0.76534	Coronary heart disease	NA	NA	NA	NA	NA	NA	NA	0.0046836	1.64558e-19	Diastolic blood pressure
rs13125101	A	G	A	G	0.033494	0.047754	0.293706	0.299993	FALSE	0.0102273	3.02e-06	Coronary heart disease	NA	NA	NA	NA	NA	NA	NA	0.00270675	3.66959e-35	Diastolic blood pressure
rs13226502	T	C	T	C	0.022955	0.00879	0.177148	0.162442	FALSE	0.0129115	0.496005	Coronary heart disease	NA	NA	NA	NA	NA	NA	NA	0.00322009	1.01556e-12	Diastolic blood pressure
rs13293465	T	C	T	C	-0.0146866	-0.020179	0.351794	0.326161	FALSE	0.0099329	0.0422017	Coronary heart disease	NA	NA	NA	NA	NA	NA	NA	0.00258236	1.29195e-08	Diastolic blood pressure
rs134041	C	T	C	T	-0.0151569	0.007748	0.561975	0.557548	FALSE	0.0092975	0.404649	Coronary heart disease	NA	NA	NA	NA	NA	NA	NA	0.00248751	1.10793e-09	Diastolic blood pressure
rs1353776	G	C	G	C	-0.0142293	-0.013018	0.645162	0.657693	TRUE	0.0101209	0.198354	Coronary heart disease	NA	NA	NA	NA	NA	NA	NA	0.00257147	3.14112e-08	Diastolic blood pressure
rs1363976	C	T	C	T	-0.0143329	-0.025342	0.557558	0.608839	FALSE	0.0098547	0.0101241	Coronary heart disease	NA	NA	NA	NA	NA	NA	NA	0.00247985	7.48879e-09	Diastolic blood pressure
rs1436138	G	A	G	A	-0.0156504	-0.00813	0.358412	0.38393	FALSE	0.009808	0.407153	Coronary heart disease	NA	NA	NA	NA	NA	NA	NA	0.00257558	1.22998e-09	Diastolic blood pressure
rs1446468	C	T	C	T	0.0176906	0.016427	0.546136	0.520235	FALSE	0.0096624	0.0891144	Coronary heart disease	NA	NA	NA	NA	NA	NA	NA	0.00247721	9.26417e-13	Diastolic blood pressure
rs1450271	T	C	T	C	0.0197381	-0.001342	0.47208	0.435367	FALSE	0.0098026	0.891108	Coronary heart disease	NA	NA	NA	NA	NA	NA	NA	0.00246297	1.11457e-15	Diastolic blood pressure
rs145681012	T	G	T	G	0.0529053	-0.010676	0.0204731	0.015088	FALSE	0.0436293	0.80669	Coronary heart disease	NA	NA	NA	NA	NA	NA	NA	0.00889201	2.68828e-09	Diastolic blood pressure
rs1509966	A	G	A	G	-0.0205605	-0.001635	0.499125	0.474555	FALSE	0.0092225	0.859286	Coronary heart disease	NA	NA	NA	NA	NA	NA	NA	0.00246482	7.3584e-17	Diastolic blood pressure
rs1530558	C	T	C	T	-0.0212982	0.007176	0.136004	0.183063	FALSE	0.015172	0.636231	Coronary heart disease	NA	NA	NA	NA	NA	NA	NA	0.00358929	2.96292e-09	Diastolic blood pressure
rs1579036	A	G	A	G	0.0192616	-0.023462	0.319377	0.333136	FALSE	0.0098949	0.0177343	Coronary heart disease	NA	NA	NA	NA	NA	NA	NA	0.0026393	2.92793e-13	Diastolic blood pressure
rs167479	T	G	T	G	-0.0266516	-0.014632	0.470348	0.468355	FALSE	0.0135209	0.279174	Coronary heart disease	NA	NA	NA	NA	NA	NA	NA	0.00246192	2.63446e-27	Diastolic blood pressure
rs17717829	C	T	C	T	-0.0158655	-0.006497	0.454791	0.421662	FALSE	0.0094093	0.48989	Coronary heart disease	NA	NA	NA	NA	NA	NA	NA	0.0024733	1.41301e-10	Diastolic blood pressure
rs185373991	A	T	A	T	0.021389	0.019464	0.121136	0.118688	TRUE	0.0142628	0.172358	Coronary heart disease	NA	NA	NA	NA	NA	NA	NA	0.00380734	1.93518e-08	Diastolic blood pressure
rs1872167	T	C	T	C	-0.0220319	0.003392	0.140135	0.165687	FALSE	0.0125606	0.787122	Coronary heart disease	NA	NA	NA	NA	NA	NA	NA	0.00353733	4.71826e-10	Diastolic blood pressure
rs1980235	A	G	A	G	0.0212603	-0.03165	0.672726	0.646705	FALSE	0.0099633	0.0014899	Coronary heart disease	NA	NA	NA	NA	NA	NA	NA	0.00262567	5.64721e-16	Diastolic blood pressure
rs2014590	T	C	T	C	-0.024481	-0.0199	0.487316	0.486482	FALSE	0.0093181	0.0327096	Coronary heart disease	NA	NA	NA	NA	NA	NA	NA	0.00246481	3.03848e-23	Diastolic blood pressure
rs2049114	C	T	C	T	0.022006	0.009859	0.794173	0.759731	FALSE	0.0115113	0.391741	Coronary heart disease	NA	NA	NA	NA	NA	NA	NA	0.00304646	5.07844e-13	Diastolic blood pressure
rs208078	T	G	T	G	0.0149652	0.001292	0.632853	0.631129	FALSE	0.0098982	0.896148	Coronary heart disease	NA	NA	NA	NA	NA	NA	NA	0.00256272	5.23892e-09	Diastolic blood pressure
rs2207231	G	A	G	A	-0.0229835	-0.002464	0.104913	0.133526	FALSE	0.0131961	0.851879	Coronary heart disease	NA	NA	NA	NA	NA	NA	NA	0.00402202	1.10182e-08	Diastolic blood pressure
rs2238435	G	C	G	C	0.0141095	-0.00339	0.615574	0.545364	TRUE	0.0097504	0.728083	Coronary heart disease	NA	NA	NA	NA	NA	NA	NA	0.00253738	2.68972e-08	Diastolic blood pressure
rs2274224	C	G	C	G	-0.02348	0.023879	0.432255	0.444866	TRUE	0.0092812	0.0100866	Coronary heart disease	NA	NA	NA	NA	NA	NA	NA	0.00248356	3.2768e-21	Diastolic blood pressure
rs2301597	C	T	C	T	-0.0174863	0.000211	0.576399	0.522312	FALSE	0.0093594	0.982014	Coronary heart disease	NA	NA	NA	NA	NA	NA	NA	0.00249498	2.41193e-12	Diastolic blood pressure
rs2305758	T	C	T	C	-0.0150552	-0.007742	0.282885	0.254169	FALSE	0.0107194	0.470145	Coronary heart disease	NA	NA	NA	NA	NA	NA	NA	0.00272521	3.30842e-08	Diastolic blood pressure
rs2306363	T	G	T	G	-0.0215701	-0.049867	0.206635	0.204814	FALSE	0.0116786	1.96e-05	Coronary heart disease	NA	NA	NA	NA	NA	NA	NA	0.00304199	1.33629e-12	Diastolic blood pressure
rs2493296	T	C	T	C	0.0280616	0.055956	0.137053	0.131852	FALSE	0.0146615	0.0001353	Coronary heart disease	NA	NA	NA	NA	NA	NA	NA	0.00358361	4.87253e-15	Diastolic blood pressure
rs2782652	C	T	C	T	0.0160318	0.022329	0.454473	0.397414	FALSE	0.0096994	0.0213292	Coronary heart disease	NA	NA	NA	NA	NA	NA	NA	0.00247491	9.32459e-11	Diastolic blood pressure
rs2782980	C	T	C	T	0.0263625	0.014939	0.721774	0.700115	FALSE	0.010614	0.159286	Coronary heart disease	NA	NA	NA	NA	NA	NA	NA	0.00274187	6.97456e-22	Diastolic blood pressure
rs2836411	T	C	T	C	0.0197414	0.01647	0.354258	0.333428	FALSE	0.0097374	0.0907572	Coronary heart disease	NA	NA	NA	NA	NA	NA	NA	0.00259309	2.68392e-14	Diastolic blood pressure
rs28406364	T	C	T	C	0.0171518	0.036883	0.376966	0.338197	FALSE	0.0101154	0.0002661	Coronary heart disease	NA	NA	NA	NA	NA	NA	NA	0.00255145	1.79068e-11	Diastolic blood pressure
rs28545584	A	G	A	G	-0.0153862	0.003527	0.257489	0.229877	FALSE	0.0111756	0.752308	Coronary heart disease	NA	NA	NA	NA	NA	NA	NA	0.00281487	4.60544e-08	Diastolic blood pressure
rs28661492	T	C	T	C	-0.0176865	-0.016038	0.191942	0.227916	FALSE	0.0120762	0.184154	Coronary heart disease	NA	NA	NA	NA	NA	NA	NA	0.00314899	1.94961e-08	Diastolic blood pressure
rs28667801	T	A	T	A	0.0152145	0.021129	0.406256	0.425585	TRUE	0.0096603	0.0287275	Coronary heart disease	NA	NA	NA	NA	NA	NA	NA	0.00251668	1.4915e-09	Diastolic blood pressure
rs2979666	C	A	C	A	0.014711	0.010009	0.513817	0.491776	FALSE	0.0093453	0.284158	Coronary heart disease	NA	NA	NA	NA	NA	NA	NA	0.00246534	2.41702e-09	Diastolic blood pressure
rs3118904	A	G	A	G	0.0141159	0.018889	0.35234	0.309302	FALSE	0.0102827	0.0662147	Coronary heart disease	NA	NA	NA	NA	NA	NA	NA	0.00258699	4.85975e-08	Diastolic blood pressure
rs34004783	G	C	G	C	-0.0213318	0.001706	0.657707	0.582934	TRUE	0.0101849	0.866975	Coronary heart disease	NA	NA	NA	NA	NA	NA	NA	0.00259797	2.20297e-16	Diastolic blood pressure
rs34039016	A	G	A	G	0.0178459	-0.000178	0.267066	0.242374	FALSE	0.0111561	0.98727	Coronary heart disease	NA	NA	NA	NA	NA	NA	NA	0.00279092	1.61534e-10	Diastolic blood pressure
rs34165865	C	T	C	T	-0.0176617	-0.013126	0.198424	0.176591	FALSE	0.0135969	0.334363	Coronary heart disease	NA	NA	NA	NA	NA	NA	NA	0.00311118	1.37322e-08	Diastolic blood pressure
rs343011	G	T	G	T	-0.0205469	-0.014367	0.766358	0.762541	FALSE	0.0110235	0.192472	Coronary heart disease	NA	NA	NA	NA	NA	NA	NA	0.00291055	1.67477e-12	Diastolic blood pressure
rs34483452	A	C	A	C	0.02152	0.023842	0.135156	0.155432	FALSE	0.0129647	0.0659167	Coronary heart disease	NA	NA	NA	NA	NA	NA	NA	0.00362636	2.95352e-09	Diastolic blood pressure
rs351365	C	T	C	T	0.0211163	0.000899	0.748758	0.729878	FALSE	0.0113386	0.936804	Coronary heart disease	NA	NA	NA	NA	NA	NA	NA	0.00284658	1.19081e-13	Diastolic blood pressure
rs35213536	T	G	T	G	0.0186413	0.019247	0.243365	0.250083	FALSE	0.0118198	0.103446	Coronary heart disease	NA	NA	NA	NA	NA	NA	NA	0.00286705	7.94342e-11	Diastolic blood pressure
rs35346340	C	G	C	G	0.0269601	0.056165	0.327353	0.301687	TRUE	0.0107954	1.96e-07	Coronary heart disease	NA	NA	NA	NA	NA	NA	NA	0.00262322	8.98095e-25	Diastolic blood pressure
rs35444	G	A	G	A	-0.0197517	0.001781	0.382529	0.386925	FALSE	0.0095853	0.852598	Coronary heart disease	NA	NA	NA	NA	NA	NA	NA	0.00252509	5.20844e-15	Diastolic blood pressure
rs35552228	G	T	G	T	0.0165385	-0.008693	0.245837	0.186352	FALSE	0.0143997	0.546048	Coronary heart disease	NA	NA	NA	NA	NA	NA	NA	0.00285219	6.69575e-09	Diastolic blood pressure
rs35807464	A	G	A	G	0.0355957	0.022028	0.0662027	0.071226	FALSE	0.0183744	0.230589	Coronary heart disease	NA	NA	NA	NA	NA	NA	NA	0.00495404	6.72656e-13	Diastolic blood pressure
rs3789592	G	A	G	A	0.0166677	0.015064	0.5598	0.569587	FALSE	0.0092931	0.105021	Coronary heart disease	NA	NA	NA	NA	NA	NA	NA	0.00247692	1.70873e-11	Diastolic blood pressure
rs3812	C	G	C	G	-0.0146185	-0.003764	0.626786	0.629389	TRUE	0.0100861	0.709009	Coronary heart disease	NA	NA	NA	NA	NA	NA	NA	0.00254997	9.88747e-09	Diastolic blood pressure
rs3827750	T	C	T	C	0.028065	0.039499	0.110579	0.136152	FALSE	0.0130766	0.0025229	Coronary heart disease	NA	NA	NA	NA	NA	NA	NA	0.00392701	8.91078e-13	Diastolic blood pressure
rs3851374	G	A	G	A	0.0176384	0.00554	0.820376	0.75163	FALSE	0.0107292	0.60561	Coronary heart disease	NA	NA	NA	NA	NA	NA	NA	0.00320805	3.84041e-08	Diastolic blood pressure
rs39281	G	A	G	A	-0.0159581	0.009868	0.531932	0.469162	FALSE	0.0096994	0.30897	Coronary heart disease	NA	NA	NA	NA	NA	NA	NA	0.00247924	1.223e-10	Diastolic blood pressure
rs3943093	T	C	T	C	0.0255094	0.004871	0.321614	0.341697	FALSE	0.0097417	0.617066	Coronary heart disease	NA	NA	NA	NA	NA	NA	NA	0.00263584	3.7693e-22	Diastolic blood pressure
rs4076877	T	C	T	C	-0.0332513	-0.06735	0.0538586	0.040414	FALSE	0.0334606	0.0441342	Coronary heart disease	NA	NA	NA	NA	NA	NA	NA	0.00562615	3.42172e-09	Diastolic blood pressure
rs4236489	A	G	A	G	0.0141696	0.000359	0.50535	0.467428	FALSE	0.0097005	0.970478	Coronary heart disease	NA	NA	NA	NA	NA	NA	NA	0.00247285	1.00486e-08	Diastolic blood pressure
rs4305701	A	C	A	C	0.0150408	0.005259	0.384883	0.389546	FALSE	0.0095777	0.582946	Coronary heart disease	NA	NA	NA	NA	NA	NA	NA	0.0025278	2.68143e-09	Diastolic blood pressure
rs4476839	A	G	A	G	-0.0212811	-0.003758	0.87075	0.833753	FALSE	0.0131298	0.774711	Coronary heart disease	NA	NA	NA	NA	NA	NA	NA	0.00367041	6.71641e-09	Diastolic blood pressure
rs4507656	G	C	G	C	0.0151028	0.023137	0.305238	0.263175	TRUE	0.0128713	0.0722461	Coronary heart disease	NA	NA	NA	NA	NA	NA	NA	0.00270166	2.26988e-08	Diastolic blood pressure
rs4762921	A	G	A	G	0.0255139	0.035634	0.718076	0.688004	FALSE	0.010009	0.0003706	Coronary heart disease	NA	NA	NA	NA	NA	NA	NA	0.00273326	1.0198e-20	Diastolic blood pressure
rs4835948	C	T	C	T	0.0143048	0.026671	0.468775	0.444286	FALSE	0.0093952	0.0045286	Coronary heart disease	NA	NA	NA	NA	NA	NA	NA	0.00249009	9.21703e-09	Diastolic blood pressure
rs488834	T	C	T	C	-0.0174116	-0.009214	0.766564	0.737169	FALSE	0.0118393	0.43642	Coronary heart disease	NA	NA	NA	NA	NA	NA	NA	0.00290555	2.0681e-09	Diastolic blood pressure
rs4919493	C	T	C	T	0.0231288	-0.017562	0.887079	0.892275	FALSE	0.016808	0.296087	Coronary heart disease	NA	NA	NA	NA	NA	NA	NA	0.0038859	2.65196e-09	Diastolic blood pressure
rs4923915	T	C	T	C	0.0187281	-0.016948	0.336333	0.321401	FALSE	0.0099481	0.0884491	Coronary heart disease	NA	NA	NA	NA	NA	NA	NA	0.00261996	8.80844e-13	Diastolic blood pressure
rs504691	A	C	A	C	-0.0152561	-0.028718	0.396558	0.424517	FALSE	0.0094474	0.0023674	Coronary heart disease	NA	NA	NA	NA	NA	NA	NA	0.00252452	1.51288e-09	Diastolic blood pressure
rs507666	A	G	A	G	-0.0207113	0.078791	0.186191	0.192134	FALSE	0.0116981	1.64e-11	Coronary heart disease	NA	NA	NA	NA	NA	NA	NA	0.0031598	5.58639e-11	Diastolic blood pressure
rs55857306	A	G	A	G	-0.0393078	-0.023194	0.163974	0.149466	FALSE	0.0128137	0.070282	Coronary heart disease	NA	NA	NA	NA	NA	NA	NA	0.00332524	3.08695e-32	Diastolic blood pressure
rs56206297	T	G	T	G	0.0210605	0.000758	0.163113	0.165061	FALSE	0.0124151	0.951315	Coronary heart disease	NA	NA	NA	NA	NA	NA	NA	0.00334089	2.90719e-10	Diastolic blood pressure
rs56256623	A	C	A	C	-0.0210109	-0.062655	0.187047	0.184272	FALSE	0.0118763	1.32e-07	Coronary heart disease	NA	NA	NA	NA	NA	NA	NA	0.00316481	3.16471e-11	Diastolic blood pressure
rs58407878	A	T	A	T	0.0198877	0.018134	0.140488	0.173706	TRUE	0.0125313	0.14787	Coronary heart disease	NA	NA	NA	NA	NA	NA	NA	0.0035431	1.98905e-08	Diastolic blood pressure
rs59549190	A	G	A	G	-0.017764	-0.024631	0.340498	0.312608	FALSE	0.0111474	0.0271346	Coronary heart disease	NA	NA	NA	NA	NA	NA	NA	0.00261821	1.16458e-11	Diastolic blood pressure
rs597808	G	A	G	A	-0.0383873	-0.061209	0.516619	0.525412	FALSE	0.010639	8.75e-09	Coronary heart disease	NA	NA	NA	NA	NA	NA	NA	0.00246891	1.71155e-54	Diastolic blood pressure
rs6001795	A	G	A	G	-0.0174505	-0.010062	0.202517	0.20982	FALSE	0.011356	0.375588	Coronary heart disease	NA	NA	NA	NA	NA	NA	NA	0.00306838	1.29238e-08	Diastolic blood pressure
rs6026731	T	C	T	C	0.0344523	0.045372	0.107831	0.110854	FALSE	0.0158488	0.0041991	Coronary heart disease	NA	NA	NA	NA	NA	NA	NA	0.0039792	4.81908e-18	Diastolic blood pressure
rs604723	C	T	C	T	0.0342291	0.032703	0.724339	0.6881	FALSE	0.0100926	0.0011941	Coronary heart disease	NA	NA	NA	NA	NA	NA	NA	0.00277107	4.82335e-35	Diastolic blood pressure
rs60687229	C	T	C	T	0.0195576	0.096034	0.139581	0.140745	FALSE	0.0142259	1.47e-11	Coronary heart disease	NA	NA	NA	NA	NA	NA	NA	0.003562	4.00824e-08	Diastolic blood pressure
rs6089970	T	C	T	C	-0.0161436	0.00505	0.232066	0.214971	FALSE	0.0122	0.678922	Coronary heart disease	NA	NA	NA	NA	NA	NA	NA	0.00295625	4.74232e-08	Diastolic blood pressure
rs60991988	G	T	G	T	0.0246853	-0.036631	0.103882	0.149159	FALSE	0.0131613	0.0053821	Coronary heart disease	NA	NA	NA	NA	NA	NA	NA	0.0040497	1.09168e-09	Diastolic blood pressure
rs61148001	T	C	T	C	-0.0182281	-0.008569	0.211117	0.248078	FALSE	0.010765	0.426029	Coronary heart disease	NA	NA	NA	NA	NA	NA	NA	0.00303349	1.86919e-09	Diastolic blood pressure
rs62107917	A	G	A	G	0.0193214	-0.018719	0.167673	0.186858	FALSE	0.0126758	0.139742	Coronary heart disease	NA	NA	NA	NA	NA	NA	NA	0.00330798	5.19903e-09	Diastolic blood pressure
rs62217514	T	C	T	C	0.0189969	0.022204	0.745096	0.725034	FALSE	0.0105499	0.0353211	Coronary heart disease	NA	NA	NA	NA	NA	NA	NA	0.0028318	1.97065e-11	Diastolic blood pressure
rs6271	T	C	T	C	-0.0363429	-0.056874	0.0738377	0.058735	FALSE	0.0262075	0.0299964	Coronary heart disease	NA	NA	NA	NA	NA	NA	NA	0.00470161	1.0795e-14	Diastolic blood pressure
rs6460541	G	A	G	A	0.0180623	0.013139	0.262421	0.282345	FALSE	0.0101839	0.196988	Coronary heart disease	NA	NA	NA	NA	NA	NA	NA	0.00279944	1.10475e-10	Diastolic blood pressure
rs6487076	G	A	G	A	-0.0162027	-0.002952	0.223573	0.217238	FALSE	0.0113331	0.794497	Coronary heart disease	NA	NA	NA	NA	NA	NA	NA	0.00296104	4.4543e-08	Diastolic blood pressure
rs6490019	G	A	G	A	0.0160131	0.006319	0.622833	0.595337	FALSE	0.009594	0.510127	Coronary heart disease	NA	NA	NA	NA	NA	NA	NA	0.00254103	2.94543e-10	Diastolic blood pressure
rs650724	A	G	A	G	-0.0245025	-0.062089	0.0921904	0.095522	FALSE	0.0171273	0.0002888	Coronary heart disease	NA	NA	NA	NA	NA	NA	NA	0.00426754	9.38727e-09	Diastolic blood pressure
rs6565192	C	T	C	T	0.0163855	0.000653	0.466514	0.485343	FALSE	0.0105206	0.950508	Coronary heart disease	NA	NA	NA	NA	NA	NA	NA	0.00249168	4.83791e-11	Diastolic blood pressure
rs6585256	C	A	C	A	0.0176812	0.006693	0.732235	0.688867	FALSE	0.0103479	0.517762	Coronary heart disease	NA	NA	NA	NA	NA	NA	NA	0.00282846	4.07887e-10	Diastolic blood pressure
rs66682451	G	A	G	A	-0.016569	-0.021762	0.276859	0.281609	FALSE	0.0102012	0.0329025	Coronary heart disease	NA	NA	NA	NA	NA	NA	NA	0.00274794	1.64551e-09	Diastolic blood pressure
rs66887589	C	T	C	T	0.0146337	0.028962	0.472653	0.504133	FALSE	0.0092268	0.0016959	Coronary heart disease	NA	NA	NA	NA	NA	NA	NA	0.00246825	3.05507e-09	Diastolic blood pressure
rs6708660	C	T	C	T	-0.0169203	0.014327	0.404421	0.37187	FALSE	0.0096755	0.138672	Coronary heart disease	NA	NA	NA	NA	NA	NA	NA	0.00251463	1.71405e-11	Diastolic blood pressure
rs673791	G	C	G	C	0.0174222	0.004643	0.620737	0.633256	TRUE	0.0107661	0.666279	Coronary heart disease	NA	NA	NA	NA	NA	NA	NA	0.00253809	6.69529e-12	Diastolic blood pressure
rs6770911	C	A	C	A	0.0165127	0.010467	0.704599	0.693576	FALSE	0.0106118	0.323961	Coronary heart disease	NA	NA	NA	NA	NA	NA	NA	0.00271623	1.20862e-09	Diastolic blood pressure
rs6771928	A	G	A	G	0.033316	0.000537	0.143547	0.162078	FALSE	0.0128061	0.966552	Coronary heart disease	NA	NA	NA	NA	NA	NA	NA	0.0035281	3.64408e-21	Diastolic blood pressure
rs6804765	G	A	G	A	0.0167789	0.010017	0.582915	0.588753	FALSE	0.0096646	0.299987	Coronary heart disease	NA	NA	NA	NA	NA	NA	NA	0.00249287	1.69077e-11	Diastolic blood pressure
rs6923947	A	G	A	G	0.0224642	0.006945	0.447291	0.448453	FALSE	0.0093572	0.45796	Coronary heart disease	NA	NA	NA	NA	NA	NA	NA	0.00247581	1.15896e-19	Diastolic blood pressure
rs6983488	A	C	A	C	-0.0143676	-0.010791	0.36146	0.37551	FALSE	0.0098167	0.271659	Coronary heart disease	NA	NA	NA	NA	NA	NA	NA	0.00256442	2.11226e-08	Diastolic blood pressure
rs7129204	C	G	C	G	0.0259446	0.023861	0.119974	0.116112	TRUE	0.0150927	0.113888	Coronary heart disease	NA	NA	NA	NA	NA	NA	NA	0.0037871	7.3573e-12	Diastolic blood pressure
rs71532343	C	T	C	T	0.0204433	0.027073	0.172481	0.160749	FALSE	0.0127486	0.0337026	Coronary heart disease	NA	NA	NA	NA	NA	NA	NA	0.00325707	3.46539e-10	Diastolic blood pressure
rs7173751	A	G	A	G	0.0156839	0.011418	0.447902	0.380626	FALSE	0.0099079	0.249153	Coronary heart disease	NA	NA	NA	NA	NA	NA	NA	0.00247617	2.39291e-10	Diastolic blood pressure
rs7199293	A	G	A	G	0.013594	0.014709	0.528857	0.501041	FALSE	0.0096733	0.128366	Coronary heart disease	NA	NA	NA	NA	NA	NA	NA	0.00248127	4.28917e-08	Diastolic blood pressure
rs7200432	A	G	A	G	-0.0147752	-0.010869	0.299598	0.295351	FALSE	0.0101426	0.28389	Coronary heart disease	NA	NA	NA	NA	NA	NA	NA	0.00269461	4.17947e-08	Diastolic blood pressure
rs7217916	G	A	G	A	-0.0145612	-0.014825	0.614728	0.593426	FALSE	0.0096961	0.126274	Coronary heart disease	NA	NA	NA	NA	NA	NA	NA	0.00253369	9.09035e-09	Diastolic blood pressure
rs7258382	C	T	C	T	-0.019307	-0.017566	0.164358	0.146488	FALSE	0.0148907	0.238134	Coronary heart disease	NA	NA	NA	NA	NA	NA	NA	0.0033143	5.7044e-09	Diastolic blood pressure
rs72654647	A	G	A	G	0.0167804	0.026069	0.24526	0.262764	FALSE	0.0107846	0.0156383	Coronary heart disease	NA	NA	NA	NA	NA	NA	NA	0.00286865	4.93276e-09	Diastolic blood pressure
rs72677850	A	G	A	G	-0.0572747	-0.072274	0.0191578	0.017943	FALSE	0.0403302	0.0731242	Coronary heart disease	NA	NA	NA	NA	NA	NA	NA	0.00928244	6.82771e-10	Diastolic blood pressure
rs72812818	C	G	C	G	-0.0231747	-0.010907	0.301966	0.266031	TRUE	0.010815	0.313211	Coronary heart disease	NA	NA	NA	NA	NA	NA	NA	0.0026819	5.58977e-18	Diastolic blood pressure
rs72831343	G	T	G	T	-0.0326703	-0.016381	0.145717	0.118946	FALSE	0.0152644	0.283203	Coronary heart disease	NA	NA	NA	NA	NA	NA	NA	0.00348198	6.47178e-21	Diastolic blood pressure
rs72834627	C	G	C	G	0.0282691	0.008498	0.121004	0.107687	TRUE	0.0150656	0.572709	Coronary heart disease	NA	NA	NA	NA	NA	NA	NA	0.00377394	6.87293e-14	Diastolic blood pressure
rs72854462	G	A	G	A	0.025046	-0.025047	0.251005	0.235698	FALSE	0.0112147	0.0255225	Coronary heart disease	NA	NA	NA	NA	NA	NA	NA	0.00284969	1.51584e-18	Diastolic blood pressure
rs72936986	C	A	C	A	-0.0188083	0.007067	0.279024	0.248595	FALSE	0.0112452	0.52971	Coronary heart disease	NA	NA	NA	NA	NA	NA	NA	0.00274383	7.1561e-12	Diastolic blood pressure
rs73030276	T	C	T	C	-0.0158215	0.010676	0.269577	0.251937	FALSE	0.0114776	0.352289	Coronary heart disease	NA	NA	NA	NA	NA	NA	NA	0.00280372	1.67195e-08	Diastolic blood pressure
rs73033340	G	A	G	A	-0.0410711	0.010445	0.0315659	0.034532	FALSE	0.0344904	0.762014	Coronary heart disease	NA	NA	NA	NA	NA	NA	NA	0.00704475	5.54719e-09	Diastolic blood pressure
rs7338606	T	C	T	C	0.0197392	0.036857	0.216396	0.187703	FALSE	0.0128398	0.0040979	Coronary heart disease	NA	NA	NA	NA	NA	NA	NA	0.00299977	4.70369e-11	Diastolic blood pressure
rs73606412	T	C	T	C	-0.0236635	-0.001644	0.156967	0.167021	FALSE	0.012414	0.894643	Coronary heart disease	NA	NA	NA	NA	NA	NA	NA	0.00339456	3.15289e-12	Diastolic blood pressure
rs7373878	T	G	T	G	-0.0141722	0.003596	0.621265	0.606706	FALSE	0.0094528	0.703636	Coronary heart disease	NA	NA	NA	NA	NA	NA	NA	0.00253981	2.40672e-08	Diastolic blood pressure
rs741066	T	C	T	C	0.015643	0.035598	0.298612	0.283626	FALSE	0.0105282	0.0007217	Coronary heart disease	NA	NA	NA	NA	NA	NA	NA	0.00268815	5.91633e-09	Diastolic blood pressure
rs74444983	C	T	C	T	0.0171686	0.037863	0.259592	0.254356	FALSE	0.0110866	0.0006373	Coronary heart disease	NA	NA	NA	NA	NA	NA	NA	0.00281754	1.10624e-09	Diastolic blood pressure
rs7500448	G	A	G	A	0.0203754	-0.05549	0.253933	0.22755	FALSE	0.0117003	2.11e-06	Coronary heart disease	NA	NA	NA	NA	NA	NA	NA	0.00284689	8.25879e-13	Diastolic blood pressure
rs751984	C	T	C	T	-0.03545	-0.021259	0.114937	0.153739	FALSE	0.0129039	0.099458	Coronary heart disease	NA	NA	NA	NA	NA	NA	NA	0.0038778	6.17785e-20	Diastolic blood pressure
rs75531890	T	C	T	C	0.0328536	-0.016157	0.0603916	0.042806	FALSE	0.0251191	0.520084	Coronary heart disease	NA	NA	NA	NA	NA	NA	NA	0.00518522	2.36091e-10	Diastolic blood pressure
rs7613528	T	C	T	C	0.0168478	-0.000152	0.263141	0.248619	FALSE	0.0106075	0.988567	Coronary heart disease	NA	NA	NA	NA	NA	NA	NA	0.0027893	1.54126e-09	Diastolic blood pressure
rs76438269	G	A	G	A	0.0319532	0.00512	0.0621888	0.074202	FALSE	0.0186242	0.783385	Coronary heart disease	NA	NA	NA	NA	NA	NA	NA	0.00512054	4.37536e-10	Diastolic blood pressure
rs7744284	T	C	T	C	-0.0140121	-0.006424	0.522368	0.506152	FALSE	0.0092833	0.488942	Coronary heart disease	NA	NA	NA	NA	NA	NA	NA	0.00246248	1.2698e-08	Diastolic blood pressure
rs77924615	A	G	A	G	-0.022895	-0.004785	0.197831	0.197145	FALSE	0.0123651	0.698774	Coronary heart disease	NA	NA	NA	NA	NA	NA	NA	0.00311678	2.05144e-13	Diastolic blood pressure
rs7799613	G	C	G	C	-0.0138293	-0.008833	0.598758	0.622892	TRUE	0.009972	0.375738	Coronary heart disease	NA	NA	NA	NA	NA	NA	NA	0.00252877	4.53483e-08	Diastolic blood pressure
rs78378222	G	T	G	T	0.0682379	0.026048	0.0125742	0.013783	FALSE	0.0537795	0.628139	Coronary heart disease	NA	NA	NA	NA	NA	NA	NA	0.0112124	1.15938e-09	Diastolic blood pressure
rs7837979	T	C	T	C	0.0223219	0.014668	0.425593	0.451566	FALSE	0.0097037	0.130639	Coronary heart disease	NA	NA	NA	NA	NA	NA	NA	0.002498	4.06031e-19	Diastolic blood pressure
rs78473917	C	T	C	T	-0.0230872	-0.051581	0.148716	0.137575	FALSE	0.0133884	0.0001168	Coronary heart disease	NA	NA	NA	NA	NA	NA	NA	0.00346377	2.64504e-11	Diastolic blood pressure
rs78845099	T	A	T	A	-0.0278065	-0.011468	0.275508	0.249598	TRUE	0.0113777	0.313484	Coronary heart disease	NA	NA	NA	NA	NA	NA	NA	0.0027639	8.31867e-24	Diastolic blood pressure
rs7911644	T	C	T	C	0.0155101	0.012943	0.329034	0.355454	FALSE	0.009569	0.176185	Coronary heart disease	NA	NA	NA	NA	NA	NA	NA	0.00262533	3.46939e-09	Diastolic blood pressure
rs8081273	T	C	T	C	-0.0151008	-0.024072	0.375705	0.384157	FALSE	0.0099308	0.0153512	Coronary heart disease	NA	NA	NA	NA	NA	NA	NA	0.00255673	3.50212e-09	Diastolic blood pressure
rs810057	C	T	C	T	0.0189754	0.007161	0.337873	0.335003	FALSE	0.0101578	0.480825	Coronary heart disease	NA	NA	NA	NA	NA	NA	NA	0.00260185	3.03729e-13	Diastolic blood pressure
rs8111686	A	G	A	G	0.0234167	-0.021077	0.329701	0.301944	FALSE	0.0104565	0.0438333	Coronary heart disease	NA	NA	NA	NA	NA	NA	NA	0.00262565	4.7535e-19	Diastolic blood pressure
rs836179	G	A	G	A	0.0203216	2.3e-05	0.367815	0.333667	FALSE	0.0100361	0.998171	Coronary heart disease	NA	NA	NA	NA	NA	NA	NA	0.00255291	1.72362e-15	Diastolic blood pressure
rs882624	T	C	T	C	-0.0187304	0.024712	0.333312	0.277347	FALSE	0.0109117	0.0235291	Coronary heart disease	NA	NA	NA	NA	NA	NA	NA	0.00260878	6.99745e-13	Diastolic blood pressure
rs889509	G	A	G	A	-0.0212673	0.005845	0.41744	0.387543	FALSE	0.0102186	0.567325	Coronary heart disease	NA	NA	NA	NA	NA	NA	NA	0.00252197	3.38855e-17	Diastolic blood pressure
rs891511	A	G	A	G	-0.0238878	-0.021363	0.319374	0.370299	FALSE	0.0108617	0.0492039	Coronary heart disease	NA	NA	NA	NA	NA	NA	NA	0.00266726	3.38598e-19	Diastolic blood pressure
rs916880	A	G	A	G	0.0285119	-0.013087	0.925891	0.886507	FALSE	0.0160921	0.416072	Coronary heart disease	NA	NA	NA	NA	NA	NA	NA	0.0047247	1.59481e-09	Diastolic blood pressure
rs9296668	G	A	G	A	0.0179931	0.025482	0.484033	0.452207	FALSE	0.0092344	0.0057899	Coronary heart disease	NA	NA	NA	NA	NA	NA	NA	0.00245807	2.48537e-13	Diastolic blood pressure
rs9352694	G	A	G	A	0.0181884	0.021622	0.390275	0.42975	FALSE	0.0095886	0.0241349	Coronary heart disease	NA	NA	NA	NA	NA	NA	NA	0.00253746	7.62847e-13	Diastolic blood pressure
rs9548033	C	T	C	T	0.0140532	-0.006459	0.430445	0.409235	FALSE	0.009518	0.497384	Coronary heart disease	NA	NA	NA	NA	NA	NA	NA	0.00251421	2.27903e-08	Diastolic blood pressure
rs9577891	T	C	T	C	-0.0134786	-0.003194	0.470233	0.458948	FALSE	0.0111496	0.774519	Coronary heart disease	NA	NA	NA	NA	NA	NA	NA	0.00246966	4.82735e-08	Diastolic blood pressure
rs9689079	G	A	G	A	-0.0169803	-0.014066	0.779847	0.729104	FALSE	0.0107509	0.190752	Coronary heart disease	NA	NA	NA	NA	NA	NA	NA	0.00297123	1.09862e-08	Diastolic blood pressure
rs9773022	C	T	C	T	0.0141595	-0.007777	0.460135	0.420786	FALSE	0.0109758	0.478596	Coronary heart disease	NA	NA	NA	NA	NA	NA	NA	0.00247065	9.9872e-09	Diastolic blood pressure
rs9834975	T	A	T	A	0.0149353	-0.000519	0.444043	0.436543	TRUE	0.0092779	0.95539	Coronary heart disease	NA	NA	NA	NA	NA	NA	NA	0.00247725	1.65158e-09	Diastolic blood pressure
rs997988	A	T	A	T	0.013852	0.008994	0.40025	0.350558	TRUE	0.009883	0.362795	Coronary heart disease	NA	NA	NA	NA	NA	NA	NA	0.0025114	3.47723e-08	Diastolic blood pressure
rs1000423	T	C	T	C	0.0178076	0.040272	0.735404	0.66744	FALSE	0.0105814	0.0001413	Coronary heart disease	NA	NA	NA	NA	NA	NA	NA	0.00278823	1.69745e-10	Systolic blood pressure
rs10029530	T	A	T	A	-0.0190254	-0.047343	0.658635	0.615242	TRUE	0.0095223	6.63e-07	Coronary heart disease	NA	NA	NA	NA	NA	NA	NA	0.00259738	2.39715e-13	Systolic blood pressure
rs10048404	T	C	T	C	-0.0149289	-0.019163	0.366917	0.365773	FALSE	0.0099786	0.054805	Coronary heart disease	NA	NA	NA	NA	NA	NA	NA	0.00254738	4.61959e-09	Systolic blood pressure
rs10269774	A	G	A	G	-0.0207764	-0.024576	0.323543	0.307821	FALSE	0.0102447	0.0164443	Coronary heart disease	NA	NA	NA	NA	NA	NA	NA	0.00263065	2.84715e-15	Systolic blood pressure
rs10409243	T	C	T	C	-0.0153575	-0.013807	0.602151	0.543802	FALSE	0.0098982	0.163045	Coronary heart disease	NA	NA	NA	NA	NA	NA	NA	0.00254436	1.58264e-09	Systolic blood pressure
rs1047891	A	C	A	C	-0.016124	-0.025363	0.315673	0.308849	FALSE	0.010765	0.01847	Coronary heart disease	NA	NA	NA	NA	NA	NA	NA	0.00264597	1.1038e-09	Systolic blood pressure
rs10769253	A	G	A	G	-0.0239366	0.001708	0.176767	0.212689	FALSE	0.0115276	0.882212	Coronary heart disease	NA	NA	NA	NA	NA	NA	NA	0.00323052	1.27069e-13	Systolic blood pressure
rs10817007	G	T	G	T	0.022057	0.023145	0.128175	0.147216	FALSE	0.0130701	0.076588	Coronary heart disease	NA	NA	NA	NA	NA	NA	NA	0.00368018	2.05643e-09	Systolic blood pressure
rs10853912	T	C	T	C	0.0154364	0.013915	0.399386	0.400956	FALSE	0.0094267	0.139911	Coronary heart disease	NA	NA	NA	NA	NA	NA	NA	0.00252003	9.05204e-10	Systolic blood pressure
rs10857147	T	A	T	A	0.0371231	0.054594	0.292191	0.269148	TRUE	0.0109258	5.83e-07	Coronary heart disease	NA	NA	NA	NA	NA	NA	NA	0.00271344	1.35285e-42	Systolic blood pressure
rs10883543	T	G	T	G	0.0310023	-0.014673	0.887598	0.892435	FALSE	0.0167982	0.382398	Coronary heart disease	NA	NA	NA	NA	NA	NA	NA	0.00392092	2.64746e-15	Systolic blood pressure
rs10883948	T	G	T	G	-0.0135428	0.020718	0.503542	0.479082	FALSE	0.0093355	0.0264679	Coronary heart disease	NA	NA	NA	NA	NA	NA	NA	0.00246033	3.70614e-08	Systolic blood pressure
rs11070245	G	T	G	T	0.0165231	-0.005005	0.530346	0.505948	FALSE	0.0092518	0.588526	Coronary heart disease	NA	NA	NA	NA	NA	NA	NA	0.00247084	2.27832e-11	Systolic blood pressure
rs11170386	T	C	T	C	-0.0169143	0.003517	0.2876	0.332072	FALSE	0.0105488	0.738831	Coronary heart disease	NA	NA	NA	NA	NA	NA	NA	0.00272319	5.26389e-10	Systolic blood pressure
rs11191580	C	T	C	T	-0.0511039	-0.073185	0.076747	0.111205	FALSE	0.0142074	2.59e-07	Coronary heart disease	NA	NA	NA	NA	NA	NA	NA	0.00460809	1.41954e-28	Systolic blood pressure
rs11214436	T	G	T	G	-0.0154951	-0.00418	0.382494	0.423461	FALSE	0.0094528	0.658346	Coronary heart disease	NA	NA	NA	NA	NA	NA	NA	0.00253839	1.03365e-09	Systolic blood pressure
rs11527181	G	A	G	A	-0.0183656	0.010552	0.433889	0.386047	FALSE	0.0096711	0.275237	Coronary heart disease	NA	NA	NA	NA	NA	NA	NA	0.00248933	1.61379e-13	Systolic blood pressure
rs11616710	T	C	T	C	0.0261928	0.017851	0.100975	0.08607	FALSE	0.0196008	0.362439	Coronary heart disease	NA	NA	NA	NA	NA	NA	NA	0.00432434	1.38785e-09	Systolic blood pressure
rs11629120	C	T	C	T	0.0139846	-0.019218	0.413676	0.391638	FALSE	0.0098004	0.049886	Coronary heart disease	NA	NA	NA	NA	NA	NA	NA	0.00250806	2.46475e-08	Systolic blood pressure
rs11641308	C	T	C	T	0.0180846	0.031103	0.653226	0.621641	FALSE	0.0103685	0.002702	Coronary heart disease	NA	NA	NA	NA	NA	NA	NA	0.00261519	4.68012e-12	Systolic blood pressure
rs116734066	T	C	T	C	-0.0278483	0.022713	0.0925077	0.09626	FALSE	0.0163887	0.165779	Coronary heart disease	NA	NA	NA	NA	NA	NA	NA	0.00426472	6.59031e-11	Systolic blood pressure
rs11874	A	G	A	G	0.026548	0.049708	0.136912	0.115077	FALSE	0.0155751	0.0014153	Coronary heart disease	NA	NA	NA	NA	NA	NA	NA	0.00357514	1.12437e-13	Systolic blood pressure
rs11874246	T	C	T	C	0.0168837	0.021929	0.293884	0.313502	FALSE	0.0098547	0.0260658	Coronary heart disease	NA	NA	NA	NA	NA	NA	NA	0.00270012	4.03327e-10	Systolic blood pressure
rs12258967	G	C	G	C	-0.0314431	-0.025729	0.297673	0.274495	TRUE	0.0111952	0.0215492	Coronary heart disease	NA	NA	NA	NA	NA	NA	NA	0.00269308	1.72541e-31	Systolic blood pressure
rs1229984	C	T	C	T	0.0518896	0.033254	0.977549	0.879391	FALSE	0.0186481	0.0745481	Coronary heart disease	NA	NA	NA	NA	NA	NA	NA	0.00825683	3.29439e-10	Systolic blood pressure
rs1250259	A	T	A	T	-0.0188452	-0.033512	0.735684	0.708258	TRUE	0.0108628	0.0020353	Coronary heart disease	NA	NA	NA	NA	NA	NA	NA	0.00279529	1.56728e-11	Systolic blood pressure
rs12656497	C	T	C	T	0.0317284	0.010999	0.596357	0.585127	FALSE	0.0093311	0.238501	Coronary heart disease	NA	NA	NA	NA	NA	NA	NA	0.00250772	1.10947e-36	Systolic blood pressure
rs12694861	A	G	A	G	0.0137128	-0.012764	0.604693	0.540857	FALSE	0.0097906	0.192337	Coronary heart disease	NA	NA	NA	NA	NA	NA	NA	0.00251134	4.75505e-08	Systolic blood pressure
rs12714414	C	T	C	T	-0.0196594	-0.042691	0.160321	0.165387	FALSE	0.0125259	0.0006539	Coronary heart disease	NA	NA	NA	NA	NA	NA	NA	0.00356037	3.35937e-08	Systolic blood pressure
rs12967060	T	C	T	C	0.0166789	-0.001975	0.267484	0.242022	FALSE	0.0110083	0.857616	Coronary heart disease	NA	NA	NA	NA	NA	NA	NA	0.00278865	2.22033e-09	Systolic blood pressure
rs13016772	T	C	T	C	0.016147	0.014255	0.761577	0.724433	FALSE	0.0106488	0.180684	Coronary heart disease	NA	NA	NA	NA	NA	NA	NA	0.00289243	2.37275e-08	Systolic blood pressure
rs13154549	G	A	G	A	0.0304527	0.018057	0.0675832	0.073369	FALSE	0.0182495	0.322441	Coronary heart disease	NA	NA	NA	NA	NA	NA	NA	0.0049085	5.50868e-10	Systolic blood pressure
rs13436194	G	A	G	A	-0.0185522	-0.020555	0.425995	0.443242	FALSE	0.0092985	0.0270662	Coronary heart disease	NA	NA	NA	NA	NA	NA	NA	0.00248593	8.48841e-14	Systolic blood pressure
rs137923903	T	C	T	C	-0.0626464	-0.036122	0.013495	0.013648	FALSE	0.0454129	0.426374	Coronary heart disease	NA	NA	NA	NA	NA	NA	NA	0.0107511	5.65001e-09	Systolic blood pressure
rs138110118	G	T	G	T	-0.0239016	0.025824	0.114477	0.080653	FALSE	0.0200299	0.197303	Coronary heart disease	NA	NA	NA	NA	NA	NA	NA	0.00390812	9.61305e-10	Systolic blood pressure
rs1436138	G	A	G	A	-0.0156605	-0.00813	0.358412	0.38393	FALSE	0.009808	0.407153	Coronary heart disease	NA	NA	NA	NA	NA	NA	NA	0.00257426	1.17723e-09	Systolic blood pressure
rs1438898	C	A	C	A	0.0157662	-0.025509	0.251051	0.235948	FALSE	0.0112147	0.0229301	Coronary heart disease	NA	NA	NA	NA	NA	NA	NA	0.00284798	3.09826e-08	Systolic blood pressure
rs144356415	G	A	G	A	0.0363591	-0.07048	0.0397999	0.047548	FALSE	0.0223143	0.0015858	Coronary heart disease	NA	NA	NA	NA	NA	NA	NA	0.00629046	7.47568e-09	Systolic blood pressure
rs1530558	C	T	C	T	-0.0226888	0.007176	0.136004	0.183063	FALSE	0.015172	0.636231	Coronary heart disease	NA	NA	NA	NA	NA	NA	NA	0.00358742	2.54317e-10	Systolic blood pressure
rs1543270	T	C	T	C	-0.0158613	0.022551	0.455016	0.45195	FALSE	0.0094017	0.0164579	Coronary heart disease	NA	NA	NA	NA	NA	NA	NA	0.00247507	1.47239e-10	Systolic blood pressure
rs158172	G	A	G	A	-0.0174296	-0.02391	0.219112	0.253206	FALSE	0.0108063	0.0269253	Coronary heart disease	NA	NA	NA	NA	NA	NA	NA	0.00297374	4.60034e-09	Systolic blood pressure
rs1644318	C	T	C	T	0.0191463	0.006682	0.384598	0.400054	FALSE	0.0095831	0.485636	Coronary heart disease	NA	NA	NA	NA	NA	NA	NA	0.00253852	4.62943e-14	Systolic blood pressure
rs167479	T	G	T	G	-0.0270206	-0.014632	0.470348	0.468355	FALSE	0.0135209	0.279174	Coronary heart disease	NA	NA	NA	NA	NA	NA	NA	0.00246064	4.76446e-28	Systolic blood pressure
rs17011002	G	C	G	C	0.0285006	0.010308	0.1407	0.141865	TRUE	0.0130006	0.427843	Coronary heart disease	NA	NA	NA	NA	NA	NA	NA	0.00355146	1.01834e-15	Systolic blood pressure
rs17056301	C	T	C	T	0.0187683	0.013126	0.254256	0.290602	FALSE	0.0101784	0.197193	Coronary heart disease	NA	NA	NA	NA	NA	NA	NA	0.00283266	3.46234e-11	Systolic blood pressure
rs17173238	G	A	G	A	0.015442	0.015444	0.28611	0.253738	FALSE	0.0113016	0.171773	Coronary heart disease	NA	NA	NA	NA	NA	NA	NA	0.0027207	1.38196e-08	Systolic blood pressure
rs17535443	A	G	A	G	-0.0216879	-0.042402	0.27653	0.232181	FALSE	0.011143	0.0001417	Coronary heart disease	NA	NA	NA	NA	NA	NA	NA	0.00275386	3.40528e-15	Systolic blood pressure
rs17677603	G	A	G	A	0.0179886	0.028323	0.394587	0.372806	FALSE	0.0096244	0.0032523	Coronary heart disease	NA	NA	NA	NA	NA	NA	NA	0.00252831	1.1227e-12	Systolic blood pressure
rs17759661	A	C	A	C	0.0176359	0.016459	0.498101	0.47182	FALSE	0.0093018	0.07682	Coronary heart disease	NA	NA	NA	NA	NA	NA	NA	0.00246056	7.6575e-13	Systolic blood pressure
rs1779240	A	G	A	G	-0.0189313	-0.018309	0.763859	0.741997	FALSE	0.010677	0.0863813	Coronary heart disease	NA	NA	NA	NA	NA	NA	NA	0.00290212	6.88907e-11	Systolic blood pressure
rs1813742	T	C	T	C	0.0184874	0.017332	0.588185	0.550557	FALSE	0.009392	0.0649782	Coronary heart disease	NA	NA	NA	NA	NA	NA	NA	0.00249995	1.41653e-13	Systolic blood pressure
rs1887320	A	G	A	G	0.0189434	0.022563	0.476784	0.463936	FALSE	0.0090845	0.0130037	Coronary heart disease	NA	NA	NA	NA	NA	NA	NA	0.00246586	1.56731e-14	Systolic blood pressure
rs1925148	G	A	G	A	-0.0139708	-0.01811	0.560365	0.554914	FALSE	0.0095332	0.0574749	Coronary heart disease	NA	NA	NA	NA	NA	NA	NA	0.00248034	1.77645e-08	Systolic blood pressure
rs2004283	G	T	G	T	-0.0136737	-0.001921	0.578123	0.55712	FALSE	0.0101046	0.849221	Coronary heart disease	NA	NA	NA	NA	NA	NA	NA	0.00248987	3.98274e-08	Systolic blood pressure
rs2004776	T	C	T	C	0.0199156	0.024454	0.240432	0.276222	FALSE	0.0102566	0.0171157	Coronary heart disease	NA	NA	NA	NA	NA	NA	NA	0.0028817	4.82004e-12	Systolic blood pressure
rs2017199	A	G	A	G	-0.0147229	0.003026	0.300988	0.271315	FALSE	0.0106227	0.77575	Coronary heart disease	NA	NA	NA	NA	NA	NA	NA	0.00269573	4.72257e-08	Systolic blood pressure
rs2052691	A	G	A	G	0.0189409	-0.020382	0.287854	0.251798	FALSE	0.0112528	0.070096	Coronary heart disease	NA	NA	NA	NA	NA	NA	NA	0.00271718	3.15794e-12	Systolic blood pressure
rs2076328	T	G	T	G	-0.0140455	-0.008597	0.500298	0.425561	FALSE	0.0103707	0.407121	Coronary heart disease	NA	NA	NA	NA	NA	NA	NA	0.00246578	1.22646e-08	Systolic blood pressure
rs2102397	C	A	C	A	-0.0178007	0.007806	0.498839	0.447891	FALSE	0.0101458	0.441668	Coronary heart disease	NA	NA	NA	NA	NA	NA	NA	0.00246434	5.08515e-13	Systolic blood pressure
rs210630	G	A	G	A	-0.0155289	-0.010252	0.500672	0.505425	FALSE	0.0093159	0.271122	Coronary heart disease	NA	NA	NA	NA	NA	NA	NA	0.00246218	2.84905e-10	Systolic blood pressure
rs2177843	T	C	T	C	0.0235752	-0.00147	0.146396	0.171736	FALSE	0.0124998	0.906383	Coronary heart disease	NA	NA	NA	NA	NA	NA	NA	0.00349606	1.55022e-11	Systolic blood pressure
rs2240980	G	C	G	C	0.0150024	0.010322	0.293396	0.310858	TRUE	0.0101339	0.308411	Coronary heart disease	NA	NA	NA	NA	NA	NA	NA	0.00269963	2.7434e-08	Systolic blood pressure
rs2249105	G	A	G	A	-0.0180332	0.003255	0.361063	0.381057	FALSE	0.0096722	0.736471	Coronary heart disease	NA	NA	NA	NA	NA	NA	NA	0.0025547	1.68259e-12	Systolic blood pressure
rs2274224	C	G	C	G	-0.0246636	0.023879	0.432255	0.444866	TRUE	0.0092812	0.0100866	Coronary heart disease	NA	NA	NA	NA	NA	NA	NA	0.00248225	2.92572e-23	Systolic blood pressure
rs2288276	C	G	C	G	0.0240395	0.007145	0.89739	0.84336	TRUE	0.0136295	0.600119	Coronary heart disease	NA	NA	NA	NA	NA	NA	NA	0.0040585	3.15965e-09	Systolic blood pressure
rs2301597	C	T	C	T	-0.0230036	0.000211	0.576399	0.522312	FALSE	0.0093594	0.982014	Coronary heart disease	NA	NA	NA	NA	NA	NA	NA	0.00249356	2.84728e-20	Systolic blood pressure
rs2303083	A	G	A	G	-0.0241753	-0.015849	0.194525	0.169117	FALSE	0.0124911	0.204505	Coronary heart disease	NA	NA	NA	NA	NA	NA	NA	0.00311126	7.85558e-15	Systolic blood pressure
rs2306526	T	C	T	C	-0.0157017	-0.00881	0.524665	0.500777	FALSE	0.0093746	0.347333	Coronary heart disease	NA	NA	NA	NA	NA	NA	NA	0.00246215	1.80563e-10	Systolic blood pressure
rs231708	C	G	C	G	-0.0147625	-0.003506	0.686651	0.676161	TRUE	0.0099742	0.725208	Coronary heart disease	NA	NA	NA	NA	NA	NA	NA	0.00265028	2.54694e-08	Systolic blood pressure
rs2379829	C	G	C	G	-0.016781	-0.015987	0.732864	0.688678	TRUE	0.0102599	0.119185	Coronary heart disease	NA	NA	NA	NA	NA	NA	NA	0.00277666	1.50905e-09	Systolic blood pressure
rs2423514	G	A	G	A	-0.0171119	-0.018078	0.462868	0.425119	FALSE	0.0094637	0.0561003	Coronary heart disease	NA	NA	NA	NA	NA	NA	NA	0.00246339	3.75215e-12	Systolic blood pressure
rs2447607	T	C	T	C	0.0173542	0.021296	0.617609	0.57589	FALSE	0.0094267	0.0238765	Coronary heart disease	NA	NA	NA	NA	NA	NA	NA	0.00253771	8.01499e-12	Systolic blood pressure
rs2469997	C	G	C	G	-0.0196041	0.001183	0.815428	0.815697	TRUE	0.0126551	0.925522	Coronary heart disease	NA	NA	NA	NA	NA	NA	NA	0.00317246	6.4395e-10	Systolic blood pressure
rs2472299	G	A	G	A	-0.0216685	-0.019817	0.727931	0.670028	FALSE	0.009783	0.0428004	Coronary heart disease	NA	NA	NA	NA	NA	NA	NA	0.00276343	4.4772e-15	Systolic blood pressure
rs2493296	T	C	T	C	0.0244079	0.055956	0.137053	0.131852	FALSE	0.0146615	0.0001353	Coronary heart disease	NA	NA	NA	NA	NA	NA	NA	0.00358185	9.48787e-12	Systolic blood pressure
rs2627316	G	A	G	A	0.0193488	0.005011	0.470869	0.397452	FALSE	0.0099047	0.612911	Coronary heart disease	NA	NA	NA	NA	NA	NA	NA	0.00246506	4.19934e-15	Systolic blood pressure
rs262986	A	G	A	G	-0.0137736	-0.00158	0.467816	0.492219	FALSE	0.00943	0.866937	Coronary heart disease	NA	NA	NA	NA	NA	NA	NA	0.00247683	2.68463e-08	Systolic blood pressure
rs2643826	T	C	T	C	0.0159963	5.6e-05	0.4525	0.438634	FALSE	0.0096049	0.995348	Coronary heart disease	NA	NA	NA	NA	NA	NA	NA	0.00247743	1.07071e-10	Systolic blood pressure
rs268263	A	T	A	T	0.0301142	0.041832	0.75424	0.713485	TRUE	0.010853	0.000116	Coronary heart disease	NA	NA	NA	NA	NA	NA	NA	0.00288142	1.46097e-25	Systolic blood pressure
rs2721800	C	G	C	G	-0.01812	0.000892	0.180727	0.156404	TRUE	0.0128963	0.944857	Coronary heart disease	NA	NA	NA	NA	NA	NA	NA	0.00322359	1.89929e-08	Systolic blood pressure
rs2782980	C	T	C	T	0.0201907	0.014939	0.721774	0.700115	FALSE	0.010614	0.159286	Coronary heart disease	NA	NA	NA	NA	NA	NA	NA	0.00274063	1.74695e-13	Systolic blood pressure
rs28667801	T	A	T	A	0.013983	0.021129	0.406256	0.425585	TRUE	0.0096603	0.0287275	Coronary heart disease	NA	NA	NA	NA	NA	NA	NA	0.0025154	2.71622e-08	Systolic blood pressure
rs2892796	A	G	A	G	-0.0270037	-0.010424	0.0777034	0.084816	FALSE	0.0167048	0.532619	Coronary heart disease	NA	NA	NA	NA	NA	NA	NA	0.00460015	4.3578e-09	Systolic blood pressure
rs2971608	C	T	C	T	0.0208577	-0.044632	0.221343	0.222319	FALSE	0.0111506	6.26e-05	Coronary heart disease	NA	NA	NA	NA	NA	NA	NA	0.00297458	2.35453e-12	Systolic blood pressure
rs2977334	T	G	T	G	0.0163764	0.015769	0.594551	0.547193	FALSE	0.0092583	0.088527	Coronary heart disease	NA	NA	NA	NA	NA	NA	NA	0.00250833	6.64025e-11	Systolic blood pressure
rs3184504	C	T	C	T	-0.0214833	-0.064208	0.517816	0.578192	FALSE	0.0105173	1.03e-09	Coronary heart disease	NA	NA	NA	NA	NA	NA	NA	0.00246058	2.53624e-18	Systolic blood pressure
rs3211995	A	G	A	G	-0.0199247	-0.006247	0.158791	0.1659	FALSE	0.0140814	0.657307	Coronary heart disease	NA	NA	NA	NA	NA	NA	NA	0.00337795	3.67269e-09	Systolic blood pressure
rs34727427	C	T	C	T	0.0147803	-0.005181	0.318561	0.280298	FALSE	0.0110398	0.638855	Coronary heart disease	NA	NA	NA	NA	NA	NA	NA	0.00264003	2.1638e-08	Systolic blood pressure
rs34896506	C	T	C	T	0.0210641	0.010393	0.176744	0.211689	FALSE	0.0111474	0.351168	Coronary heart disease	NA	NA	NA	NA	NA	NA	NA	0.00322274	6.32438e-11	Systolic blood pressure
rs35021474	G	C	G	C	-0.0224026	0.00056	0.617081	0.460527	TRUE	0.0104348	0.957201	Coronary heart disease	NA	NA	NA	NA	NA	NA	NA	0.00253642	1.0298e-18	Systolic blood pressure
rs35224044	T	C	T	C	0.0149764	0.001998	0.584644	0.586132	FALSE	0.0099655	0.841096	Coronary heart disease	NA	NA	NA	NA	NA	NA	NA	0.00249705	2.00424e-09	Systolic blood pressure
rs35443	C	G	C	G	-0.0183143	0.00153	0.382529	0.388872	TRUE	0.0095712	0.872996	Coronary heart disease	NA	NA	NA	NA	NA	NA	NA	0.00252474	4.05728e-13	Systolic blood pressure
rs35593046	T	G	T	G	-0.0163512	-0.007255	0.269679	0.274559	FALSE	0.010715	0.498352	Coronary heart disease	NA	NA	NA	NA	NA	NA	NA	0.00281405	6.23258e-09	Systolic blood pressure
rs365990	G	A	G	A	-0.0166463	-0.01859	0.369482	0.346565	FALSE	0.0102588	0.0699706	Coronary heart disease	NA	NA	NA	NA	NA	NA	NA	0.00254437	6.06259e-11	Systolic blood pressure
rs3781885	T	C	T	C	-0.014677	-0.013422	0.312544	0.286412	FALSE	0.01045	0.199001	Coronary heart disease	NA	NA	NA	NA	NA	NA	NA	0.00265395	3.20074e-08	Systolic blood pressure
rs3790604	A	C	A	C	0.0365493	0.013787	0.073854	0.095292	FALSE	0.0161454	0.393144	Coronary heart disease	NA	NA	NA	NA	NA	NA	NA	0.00471168	8.71049e-15	Systolic blood pressure
rs3796205	C	G	C	G	-0.0172564	-0.015704	0.351128	0.366247	TRUE	0.0096527	0.103757	Coronary heart disease	NA	NA	NA	NA	NA	NA	NA	0.00258487	2.4608e-11	Systolic blood pressure
rs3817581	T	C	T	C	0.0185236	0.02159	0.493028	0.474337	FALSE	0.0092964	0.0202107	Coronary heart disease	NA	NA	NA	NA	NA	NA	NA	0.0024628	5.43519e-14	Systolic blood pressure
rs3826537	G	A	G	A	0.0143161	-0.003678	0.427854	0.403891	FALSE	0.0099568	0.711833	Coronary heart disease	NA	NA	NA	NA	NA	NA	NA	0.00248513	8.38472e-09	Systolic blood pressure
rs4480845	C	T	C	T	-0.0199358	0.017265	0.639509	0.589131	FALSE	0.0097961	0.0779943	Coronary heart disease	NA	NA	NA	NA	NA	NA	NA	0.00257828	1.05995e-14	Systolic blood pressure
rs4639796	A	G	A	G	0.0193279	-0.015151	0.159456	0.196615	FALSE	0.0117166	0.195968	Coronary heart disease	NA	NA	NA	NA	NA	NA	NA	0.0033558	8.44164e-09	Systolic blood pressure
rs4736135	T	C	T	C	-0.0169008	-0.00748	0.71422	0.702532	FALSE	0.010639	0.48201	Coronary heart disease	NA	NA	NA	NA	NA	NA	NA	0.00275145	8.13341e-10	Systolic blood pressure
rs4759062	T	C	T	C	-0.0152733	-0.018593	0.298453	0.314313	FALSE	0.0101024	0.0657013	Coronary heart disease	NA	NA	NA	NA	NA	NA	NA	0.00269706	1.48929e-08	Systolic blood pressure
rs4767332	A	C	A	C	0.0153792	0.011638	0.581181	0.536648	FALSE	0.0094832	0.219739	Coronary heart disease	NA	NA	NA	NA	NA	NA	NA	0.00249916	7.57635e-10	Systolic blood pressure
rs4835266	C	T	C	T	-0.0148098	-0.034554	0.483575	0.49404	FALSE	0.0099351	0.0005052	Coronary heart disease	NA	NA	NA	NA	NA	NA	NA	0.0024997	3.13281e-09	Systolic blood pressure
rs4843748	A	G	A	G	-0.0154899	-0.012176	0.6687	0.601351	FALSE	0.0096635	0.207671	Coronary heart disease	NA	NA	NA	NA	NA	NA	NA	0.00261938	3.3511e-09	Systolic blood pressure
rs488834	T	C	T	C	-0.0168734	-0.009214	0.766564	0.737169	FALSE	0.0118393	0.43642	Coronary heart disease	NA	NA	NA	NA	NA	NA	NA	0.00290407	6.24342e-09	Systolic blood pressure
rs4930676	T	C	T	C	-0.0243253	-0.028872	0.10783	0.127924	FALSE	0.0137392	0.0356036	Coronary heart disease	NA	NA	NA	NA	NA	NA	NA	0.0039634	8.39283e-10	Systolic blood pressure
rs4932373	C	A	C	A	0.0285221	0.055054	0.326297	0.294017	FALSE	0.0109171	4.58e-07	Coronary heart disease	NA	NA	NA	NA	NA	NA	NA	0.00262134	1.44014e-27	Systolic blood pressure
rs4937515	C	G	C	G	-0.0202334	-0.007526	0.594982	0.584428	TRUE	0.0102784	0.464036	Coronary heart disease	NA	NA	NA	NA	NA	NA	NA	0.00252271	1.05667e-15	Systolic blood pressure
rs55857306	A	G	A	G	-0.0437583	-0.023194	0.163974	0.149466	FALSE	0.0128137	0.070282	Coronary heart disease	NA	NA	NA	NA	NA	NA	NA	0.00332337	1.39427e-39	Systolic blood pressure
rs55925664	A	T	A	T	0.0256813	0.031616	0.185723	0.18255	TRUE	0.0121402	0.0092081	Coronary heart disease	NA	NA	NA	NA	NA	NA	NA	0.00316024	4.43938e-16	Systolic blood pressure
rs56092448	T	C	T	C	0.0222382	0.011227	0.114447	0.106693	FALSE	0.016393	0.493429	Coronary heart disease	NA	NA	NA	NA	NA	NA	NA	0.00385896	8.28284e-09	Systolic blood pressure
rs57301765	A	G	A	G	0.0246655	0.069679	0.154163	0.205569	FALSE	0.0112604	6.09e-10	Coronary heart disease	NA	NA	NA	NA	NA	NA	NA	0.00339001	3.44772e-13	Systolic blood pressure
rs57946343	C	T	C	T	-0.0295296	-0.013962	0.15191	0.124307	FALSE	0.014958	0.350608	Coronary heart disease	NA	NA	NA	NA	NA	NA	NA	0.00342585	6.74554e-18	Systolic blood pressure
rs6026742	A	G	A	G	0.0315685	0.052008	0.117761	0.121922	FALSE	0.0145974	0.0003669	Coronary heart disease	NA	NA	NA	NA	NA	NA	NA	0.00383307	1.78965e-16	Systolic blood pressure
rs6031400	T	C	T	C	0.0193023	0.014186	0.160422	0.158005	FALSE	0.0129528	0.273425	Coronary heart disease	NA	NA	NA	NA	NA	NA	NA	0.00336629	9.81737e-09	Systolic blood pressure
rs604723	C	T	C	T	0.0339376	0.032703	0.724339	0.6881	FALSE	0.0100926	0.0011941	Coronary heart disease	NA	NA	NA	NA	NA	NA	NA	0.00276968	1.64266e-34	Systolic blood pressure
rs60691990	C	T	C	T	-0.0196751	-0.004332	0.342781	0.280211	FALSE	0.0105869	0.682403	Coronary heart disease	NA	NA	NA	NA	NA	NA	NA	0.00260367	4.14663e-14	Systolic blood pressure
rs62368019	C	T	C	T	0.0159658	0.002846	0.290266	0.26786	FALSE	0.0104804	0.785965	Coronary heart disease	NA	NA	NA	NA	NA	NA	NA	0.00271396	4.03652e-09	Systolic blood pressure
rs62434129	T	A	T	A	-0.0304842	-0.051323	0.0714637	0.080546	TRUE	0.0163985	0.0017496	Coronary heart disease	NA	NA	NA	NA	NA	NA	NA	0.00478112	1.82089e-10	Systolic blood pressure
rs62481856	A	G	A	G	0.0438786	0.017222	0.196947	0.212492	FALSE	0.0111387	0.12207	Coronary heart disease	NA	NA	NA	NA	NA	NA	NA	0.0030902	9.56081e-46	Systolic blood pressure
rs6271	T	C	T	C	-0.0288562	-0.056874	0.0738377	0.058735	FALSE	0.0262075	0.0299964	Coronary heart disease	NA	NA	NA	NA	NA	NA	NA	0.00469938	8.23987e-10	Systolic blood pressure
rs6461992	G	A	G	A	0.0355009	-0.00892	0.926979	0.890116	FALSE	0.0172088	0.604222	Coronary heart disease	NA	NA	NA	NA	NA	NA	NA	0.00473029	6.15809e-14	Systolic blood pressure
rs6504213	C	T	C	T	0.01545	0.039879	0.591769	0.553525	FALSE	0.0100513	7.26e-05	Coronary heart disease	NA	NA	NA	NA	NA	NA	NA	0.00250735	7.19676e-10	Systolic blood pressure
rs6544667	T	C	T	C	-0.0139255	0.014123	0.383035	0.353293	FALSE	0.0097895	0.149116	Coronary heart disease	NA	NA	NA	NA	NA	NA	NA	0.00253236	3.82231e-08	Systolic blood pressure
rs6690557	G	T	G	T	-0.015112	-0.011546	0.284079	0.292507	FALSE	0.0100242	0.249397	Coronary heart disease	NA	NA	NA	NA	NA	NA	NA	0.00272795	3.03231e-08	Systolic blood pressure
rs6732308	G	A	G	A	-0.0182283	-0.007772	0.208384	0.211703	FALSE	0.0116742	0.505577	Coronary heart disease	NA	NA	NA	NA	NA	NA	NA	0.00304623	2.18118e-09	Systolic blood pressure
rs6733889	C	T	C	T	-0.0150482	-0.007959	0.623065	0.576292	FALSE	0.0097222	0.41299	Coronary heart disease	NA	NA	NA	NA	NA	NA	NA	0.00253665	2.99034e-09	Systolic blood pressure
rs6734118	A	C	A	C	-0.0189561	-0.007573	0.2163	0.277222	FALSE	0.0104131	0.467067	Coronary heart disease	NA	NA	NA	NA	NA	NA	NA	0.00299291	2.39728e-10	Systolic blood pressure
rs6768542	A	G	A	G	-0.0205414	-0.001345	0.158366	0.170204	FALSE	0.0125498	0.914651	Coronary heart disease	NA	NA	NA	NA	NA	NA	NA	0.00339517	1.44843e-09	Systolic blood pressure
rs6911827	T	C	T	C	0.0146853	0.005363	0.454272	0.493649	FALSE	0.0094365	0.569814	Coronary heart disease	NA	NA	NA	NA	NA	NA	NA	0.00247006	2.7619e-09	Systolic blood pressure
rs691830	G	A	G	A	0.0169409	0.01124	0.476818	0.478974	FALSE	0.0093203	0.227827	Coronary heart disease	NA	NA	NA	NA	NA	NA	NA	0.00246289	6.06225e-12	Systolic blood pressure
rs6983129	A	C	A	C	-0.0197987	0.005824	0.522069	0.469922	FALSE	0.0096516	0.546226	Coronary heart disease	NA	NA	NA	NA	NA	NA	NA	0.00247881	1.38537e-15	Systolic blood pressure
rs709668	G	A	G	A	0.0178303	0.02692	0.797922	0.762044	FALSE	0.0112115	0.0163454	Coronary heart disease	NA	NA	NA	NA	NA	NA	NA	0.00307223	6.49327e-09	Systolic blood pressure
rs7123754	C	T	C	T	-0.018002	-0.016381	0.327459	0.341467	FALSE	0.0097504	0.0929518	Coronary heart disease	NA	NA	NA	NA	NA	NA	NA	0.00262215	6.64484e-12	Systolic blood pressure
rs71654213	T	C	T	C	-0.0171289	0.022532	0.38459	0.315809	FALSE	0.0108324	0.0375198	Coronary heart disease	NA	NA	NA	NA	NA	NA	NA	0.00255382	1.98733e-11	Systolic blood pressure
rs7200432	A	G	A	G	-0.0190742	-0.010869	0.299598	0.295351	FALSE	0.0101426	0.28389	Coronary heart disease	NA	NA	NA	NA	NA	NA	NA	0.00269314	1.41864e-12	Systolic blood pressure
rs73046792	A	G	A	G	-0.0243641	-0.016346	0.165198	0.127839	FALSE	0.0163289	0.316805	Coronary heart disease	NA	NA	NA	NA	NA	NA	NA	0.00330697	1.7425e-13	Systolic blood pressure
rs73098804	A	T	A	T	0.0211413	0.014619	0.129962	0.137879	TRUE	0.0133384	0.273075	Coronary heart disease	NA	NA	NA	NA	NA	NA	NA	0.00368759	9.87102e-09	Systolic blood pressure
rs73437338	C	T	C	T	-0.0376464	0.065802	0.166798	0.18328	FALSE	0.0118068	2.5e-08	Coronary heart disease	NA	NA	NA	NA	NA	NA	NA	0.00330752	5.20695e-30	Systolic blood pressure
rs73563812	T	G	T	G	-0.0210592	-0.020175	0.235901	0.247171	FALSE	0.0106564	0.0583272	Coronary heart disease	NA	NA	NA	NA	NA	NA	NA	0.00290023	3.84504e-13	Systolic blood pressure
rs743395	T	C	T	C	0.0146125	0.010726	0.374686	0.370048	FALSE	0.0100122	0.284039	Coronary heart disease	NA	NA	NA	NA	NA	NA	NA	0.00258504	1.5806e-08	Systolic blood pressure
rs7439366	C	T	C	T	0.015315	-0.000128	0.454524	0.420089	FALSE	0.010236	0.990023	Coronary heart disease	NA	NA	NA	NA	NA	NA	NA	0.00246862	5.51616e-10	Systolic blood pressure
rs75391241	G	A	G	A	0.0281575	0.015367	0.0720761	0.067818	FALSE	0.0191174	0.4215	Coronary heart disease	NA	NA	NA	NA	NA	NA	NA	0.00476084	3.33448e-09	Systolic blood pressure
rs75989961	G	T	G	T	0.024792	0.031162	0.0816417	0.068414	FALSE	0.0215528	0.148222	Coronary heart disease	NA	NA	NA	NA	NA	NA	NA	0.0044933	3.44029e-08	Systolic blood pressure
rs7753358	A	T	A	T	0.0144394	0.027643	0.487051	0.500155	TRUE	0.0094865	0.003569	Coronary heart disease	NA	NA	NA	NA	NA	NA	NA	0.00250277	7.96549e-09	Systolic blood pressure
rs7765526	G	A	G	A	-0.0141919	0.000281	0.541864	0.507614	FALSE	0.0096646	0.976805	Coronary heart disease	NA	NA	NA	NA	NA	NA	NA	0.00249562	1.29612e-08	Systolic blood pressure
rs77870048	T	C	T	C	0.0544511	0.014371	0.0532104	0.048118	FALSE	0.0304473	0.63693	Coronary heart disease	NA	NA	NA	NA	NA	NA	NA	0.00549938	4.14038e-23	Systolic blood pressure
rs7798991	C	T	C	T	0.0157002	0.017014	0.262473	0.289057	FALSE	0.0101165	0.0926065	Coronary heart disease	NA	NA	NA	NA	NA	NA	NA	0.00279878	2.02881e-08	Systolic blood pressure
rs78473917	C	T	C	T	-0.0190052	-0.051581	0.148716	0.137575	FALSE	0.0133884	0.0001168	Coronary heart disease	NA	NA	NA	NA	NA	NA	NA	0.00346206	4.03237e-08	Systolic blood pressure
rs786910	G	C	G	C	-0.0163348	-0.006842	0.588893	0.611295	TRUE	0.0095158	0.472132	Coronary heart disease	NA	NA	NA	NA	NA	NA	NA	0.00249865	6.26778e-11	Systolic blood pressure
rs78744936	A	G	A	G	0.0162054	-0.020073	0.268915	0.232645	FALSE	0.0119675	0.093486	Coronary heart disease	NA	NA	NA	NA	NA	NA	NA	0.002794	6.63454e-09	Systolic blood pressure
rs79349366	T	C	T	C	-0.0407555	0.026636	0.0325194	0.027624	FALSE	0.0350585	0.447399	Coronary heart disease	NA	NA	NA	NA	NA	NA	NA	0.00699758	5.74302e-09	Systolic blood pressure
rs7938342	A	T	A	T	0.0254576	0.009678	0.583824	0.577672	TRUE	0.0103902	0.351621	Coronary heart disease	NA	NA	NA	NA	NA	NA	NA	0.00250027	2.40807e-24	Systolic blood pressure
rs79621605	C	T	C	T	-0.0373893	-0.029131	0.0344396	0.033119	FALSE	0.0275024	0.289501	Coronary heart disease	NA	NA	NA	NA	NA	NA	NA	0.00680098	3.85215e-08	Systolic blood pressure
rs8121509	C	T	C	T	-0.0156706	-0.022865	0.452031	0.437187	FALSE	0.0104065	0.0280079	Coronary heart disease	NA	NA	NA	NA	NA	NA	NA	0.00247145	2.29132e-10	Systolic blood pressure
rs891511	A	G	A	G	-0.0179671	-0.021363	0.319374	0.370299	FALSE	0.0108617	0.0492039	Coronary heart disease	NA	NA	NA	NA	NA	NA	NA	0.00266603	1.59449e-11	Systolic blood pressure
rs9294987	C	T	C	T	0.0138564	-0.023938	0.502206	0.42643	FALSE	0.0101317	0.0181433	Coronary heart disease	NA	NA	NA	NA	NA	NA	NA	0.00247928	2.28692e-08	Systolic blood pressure
rs9349379	G	A	G	A	-0.0138096	0.131836	0.404893	0.431606	FALSE	0.0096527	1.81e-42	Coronary heart disease	NA	NA	NA	NA	NA	NA	NA	0.00250525	3.5456e-08	Systolic blood pressure
rs9385405	C	G	C	G	0.022515	0.004442	0.435707	0.441313	TRUE	0.0092736	0.631941	Coronary heart disease	NA	NA	NA	NA	NA	NA	NA	0.00247527	9.42791e-20	Systolic blood pressure
rs9476307	G	A	G	A	-0.0144025	-0.003183	0.410838	0.426441	FALSE	0.0096809	0.742313	Coronary heart disease	TRUE	rs9476307	rs9476331	G	A	A	C	0.00250325	8.74887e-09	Systolic blood pressure
rs9888615	C	T	C	T	0.0169538	0.016112	0.710967	0.690728	FALSE	0.0102686	0.116635	Coronary heart disease	NA	NA	NA	NA	NA	NA	NA	0.00272346	4.81858e-10	Systolic blood pressure
Note: HDL: high density lipoprotein; LDL: low density lipoprotein; HbA1c: glycated hemoglobin;

## Sheet: ST8
Table S8: independent IVs of myopia
SNP	effect_allele.exposure	other_allele.exposure	effect_allele.outcome	other_allele.outcome	beta.exposure	beta.outcome	eaf.exposure	eaf.outcome	palindromic	se.outcome	samplesize.outcome	ncase.outcome	ncontrol.outcome	pval.outcome	outcome	proxy.outcome	target_snp.outcome	proxy_snp.outcome	target_a1.outcome	target_a2.outcome	proxy_a1.outcome	proxy_a2.outcome	se.exposure	pval.exposure	samplesize.exposure	exposure
rs10019888	A	G	A	G	0.027	0.000172588	0.8364	0.835653	FALSE	0.000896252	335700	26943	308757	0.847298	myopia	NA	NA	NA	NA	NA	NA	NA	0.0046	4.901e-08	187167	HDL cholesterol
rs10087900	G	A	G	A	0.0231	0.000539073	0.5607	0.548987	FALSE	0.000665367	335700	26943	308757	0.417832	myopia	NA	NA	NA	NA	NA	NA	NA	0.0036	2.174e-09	187167	HDL cholesterol
rs102275	T	C	T	C	0.0391	-0.00274648	0.628	0.64863	FALSE	0.000693404	335700	26943	308757	7.46918e-05	myopia	NA	NA	NA	NA	NA	NA	NA	0.0035	6.404e-28	187167	HDL cholesterol
rs103294	T	C	T	C	0.0523	0.00045323	0.186	0.226556	FALSE	0.000790883	335700	26943	308757	0.566599	myopia	NA	NA	NA	NA	NA	NA	NA	0.0044	3.995e-30	187167	HDL cholesterol
rs10468017	T	C	T	C	0.1179	-0.000246818	0.2757	0.297215	FALSE	0.000724682	335700	26943	308757	0.733414	myopia	NA	NA	NA	NA	NA	NA	NA	0.0038	1.21e-188	187167	HDL cholesterol
rs1047891	C	A	C	A	0.0269	-0.000294724	0.6979	0.684327	FALSE	0.000712078	335700	26943	308757	0.678953	myopia	NA	NA	NA	NA	NA	NA	NA	0.0039	8.73e-10	187167	HDL cholesterol
rs10761771	C	T	C	T	0.0198	0.000703267	0.467	0.472961	FALSE	0.000663605	335700	26943	308757	0.289251	myopia	NA	NA	NA	NA	NA	NA	NA	0.0034	4.12e-09	187167	HDL cholesterol
rs10808546	T	C	T	C	0.0409	0.000433376	0.4459	0.450209	FALSE	0.000667914	335700	26943	308757	0.516435	myopia	NA	NA	NA	NA	NA	NA	NA	0.0034	4.106e-30	187167	HDL cholesterol
rs11045163	G	A	G	A	0.0217	-0.000251747	0.4063	0.430092	FALSE	0.000670604	335700	26943	308757	0.707361	myopia	NA	NA	NA	NA	NA	NA	NA	0.0035	3.196e-09	187167	HDL cholesterol
rs11065987	A	G	A	G	0.0222	-0.00192151	0.5778	0.585524	FALSE	0.000672392	335700	26943	308757	0.00426719	myopia	NA	NA	NA	NA	NA	NA	NA	0.0035	1.225e-09	187167	HDL cholesterol
rs11765979	C	A	C	A	0.0412	0.000983027	0.4578	0.493943	FALSE	0.000663233	335700	26943	308757	0.138294	myopia	NA	NA	NA	NA	NA	NA	NA	0.0048	3.111e-17	187167	HDL cholesterol
rs11789603	T	C	T	C	0.06	-0.000375469	0.08971	0.107982	FALSE	0.0010692	335700	26943	308757	0.725463	myopia	NA	NA	NA	NA	NA	NA	NA	0.006	3.695e-21	187167	HDL cholesterol
rs12133576	A	G	A	G	0.0243	0.000124776	0.3549	0.368303	FALSE	0.000684549	335700	26943	308757	0.855367	myopia	NA	NA	NA	NA	NA	NA	NA	0.0035	6.15e-11	187167	HDL cholesterol
rs12145743	G	T	G	T	0.0203	5.17898e-05	0.3311	0.338833	FALSE	0.000699658	335700	26943	308757	0.940993	myopia	NA	NA	NA	NA	NA	NA	NA	0.0036	1.803e-08	187167	HDL cholesterol
rs12412743	C	T	C	T	0.0291	-0.000987048	0.847	0.833076	FALSE	0.000888208	335700	26943	308757	0.266449	myopia	NA	NA	NA	NA	NA	NA	NA	0.0045	1.307e-09	187167	HDL cholesterol
rs12740374	T	G	T	G	0.0343	0.000519501	0.2124	0.221518	FALSE	0.000796806	335700	26943	308757	0.514415	myopia	NA	NA	NA	NA	NA	NA	NA	0.0041	1.687e-15	187167	HDL cholesterol
rs12748152	C	T	C	T	0.0506	0.000503952	0.92876	0.919011	FALSE	0.00121447	335700	26943	308757	0.678175	myopia	NA	NA	NA	NA	NA	NA	NA	0.0062	9.737e-16	187167	HDL cholesterol
rs12801636	A	G	A	G	0.0235	0.00105785	0.2243	0.224148	FALSE	0.000793868	335700	26943	308757	0.18269	myopia	NA	NA	NA	NA	NA	NA	NA	0.0042	3.147e-08	187167	HDL cholesterol
rs13076253	A	C	A	C	0.0283	-0.000167268	0.8522	0.860496	FALSE	0.000953807	335700	26943	308757	0.86079	myopia	NA	NA	NA	NA	NA	NA	NA	0.0048	4.961e-09	187167	HDL cholesterol
rs13099479	A	G	A	G	0.036	-9.18682e-05	0.08971	0.0861346	FALSE	0.0011782	335700	26943	308757	0.937849	myopia	NA	NA	NA	NA	NA	NA	NA	0.0062	1.819e-08	187167	HDL cholesterol
rs13107325	C	T	C	T	0.0708	0.00402778	0.92216	0.925207	FALSE	0.00126069	335700	26943	308757	0.00139888	myopia	NA	NA	NA	NA	NA	NA	NA	0.0078	1.065e-15	187167	HDL cholesterol
rs13702	C	T	C	T	0.1058	-0.000721557	0.3127	0.286086	FALSE	0.000733153	335700	26943	308757	0.325026	myopia	NA	NA	NA	NA	NA	NA	NA	0.0038	1.28e-160	187167	HDL cholesterol
rs1515110	G	T	G	T	0.0323	-0.000610728	0.3813	0.363069	FALSE	0.000689099	335700	26943	308757	0.375472	myopia	NA	NA	NA	NA	NA	NA	NA	0.0035	8.038e-18	187167	HDL cholesterol
rs1689797	C	A	C	A	0.0358	0.00118905	0.6979	0.666509	FALSE	0.000702319	335700	26943	308757	0.0904509	myopia	NA	NA	NA	NA	NA	NA	NA	0.0036	2.852e-21	187167	HDL cholesterol
rs16942887	A	G	A	G	0.0831	9.52713e-05	0.1332	0.115106	FALSE	0.0010363	335700	26943	308757	0.92675	myopia	NA	NA	NA	NA	NA	NA	NA	0.0051	8.281e-54	187167	HDL cholesterol
rs16965220	A	C	A	C	0.0219	-0.000396291	0.2982	0.314139	FALSE	0.000712307	335700	26943	308757	0.577973	myopia	NA	NA	NA	NA	NA	NA	NA	0.0037	7.909e-09	187167	HDL cholesterol
rs17145738	T	C	T	C	0.0408	-0.0013103	0.1174	0.122929	FALSE	0.00100624	335700	26943	308757	0.19286	myopia	NA	NA	NA	NA	NA	NA	NA	0.0053	4.952e-13	187167	HDL cholesterol
rs17173637	T	C	T	C	0.0363	4.88028e-05	0.90237	0.914946	FALSE	0.00118721	335700	26943	308757	0.967211	myopia	NA	NA	NA	NA	NA	NA	NA	0.0057	1.899e-08	187167	HDL cholesterol
rs181360	T	G	T	G	0.0376	-0.000657527	0.8008	0.807983	FALSE	0.000839058	335700	26943	308757	0.433246	myopia	NA	NA	NA	NA	NA	NA	NA	0.0042	9.238e-18	187167	HDL cholesterol
rs1866956	T	C	T	C	0.0217	0.000385885	0.6755	0.685103	FALSE	0.000712378	335700	26943	308757	0.588036	myopia	NA	NA	NA	NA	NA	NA	NA	0.0037	7.964e-10	187167	HDL cholesterol
rs1877031	A	G	A	G	0.0336	-0.00102855	0.6755	0.666761	FALSE	0.000701904	335700	26943	308757	0.142822	myopia	NA	NA	NA	NA	NA	NA	NA	0.0036	1.204e-19	187167	HDL cholesterol
rs1883025	C	T	C	T	0.0698	0.000588933	0.7573	0.746933	FALSE	0.000761549	335700	26943	308757	0.439324	myopia	NA	NA	NA	NA	NA	NA	NA	0.0041	1.496e-65	187167	HDL cholesterol
rs1936800	C	T	C	T	0.02	0.00189626	0.5277	0.472141	FALSE	0.000663159	335700	26943	308757	0.0042443	myopia	NA	NA	NA	NA	NA	NA	NA	0.0034	3.055e-10	187167	HDL cholesterol
rs1980493	T	C	T	C	0.0318	-3.03233e-05	0.8773	0.828926	FALSE	0.000879116	335700	26943	308757	0.972484	myopia	NA	NA	NA	NA	NA	NA	NA	0.0048	3.764e-10	187167	HDL cholesterol
rs2013208	T	C	T	C	0.0254	0.000621553	0.5053	0.474479	FALSE	0.000662409	335700	26943	308757	0.348079	myopia	NA	NA	NA	NA	NA	NA	NA	0.0036	8.916e-12	187167	HDL cholesterol
rs205262	A	G	A	G	0.0283	0.00110409	0.7335	0.731832	FALSE	0.000747062	335700	26943	308757	0.139432	myopia	NA	NA	NA	NA	NA	NA	NA	0.0039	3.878e-13	187167	HDL cholesterol
rs2066714	C	T	C	T	0.0453	0.00186642	0.1201	0.127143	FALSE	0.000992332	335700	26943	308757	0.0599943	myopia	NA	NA	NA	NA	NA	NA	NA	0.0071	7.258e-10	187167	HDL cholesterol
rs2075650	A	G	A	G	0.0554	0.00189732	0.8734	0.85334	FALSE	0.00093643	335700	26943	308757	0.0427536	myopia	NA	NA	NA	NA	NA	NA	NA	0.0051	9.716e-26	187167	HDL cholesterol
rs2241210	G	A	G	A	0.0332	0.000237448	0.5528	0.522989	FALSE	0.000661535	335700	26943	308757	0.719644	myopia	NA	NA	NA	NA	NA	NA	NA	0.0035	2.489e-20	187167	HDL cholesterol
rs2241770	T	C	T	C	0.0989	-0.000389462	0.8971	0.903564	FALSE	0.00112089	335700	26943	308757	0.728249	myopia	NA	NA	NA	NA	NA	NA	NA	0.0057	6.784e-60	187167	HDL cholesterol
rs2250802	G	A	G	A	0.034	-0.000801357	0.3193	0.274372	FALSE	0.000741833	335700	26943	308757	0.280037	myopia	NA	NA	NA	NA	NA	NA	NA	0.0038	2.022e-17	187167	HDL cholesterol
rs2278236	A	G	A	G	0.0331	9.55522e-05	0.5435	0.515504	FALSE	0.000662912	335700	26943	308757	0.88539	myopia	NA	NA	NA	NA	NA	NA	NA	0.0035	3.185e-18	187167	HDL cholesterol
rs2288912	G	C	G	C	0.0297	0.000629053	0.4987	0.494072	TRUE	0.00066377	335700	26943	308757	0.343284	myopia	NA	NA	NA	NA	NA	NA	NA	0.0036	7.148e-15	187167	HDL cholesterol
rs2290547	G	A	G	A	0.0297	0.000309182	0.7889	0.823585	FALSE	0.000866411	335700	26943	308757	0.721202	myopia	NA	NA	NA	NA	NA	NA	NA	0.0046	3.69e-09	187167	HDL cholesterol
rs2293889	G	T	G	T	0.0312	8.78804e-05	0.5871	0.566975	FALSE	0.000669978	335700	26943	308757	0.895642	myopia	NA	NA	NA	NA	NA	NA	NA	0.0035	4.271e-17	187167	HDL cholesterol
rs2454722	G	A	G	A	0.0351	-0.00024294	0.1451	0.180794	FALSE	0.000860483	335700	26943	308757	0.777691	myopia	NA	NA	NA	NA	NA	NA	NA	0.0044	3.308e-14	187167	HDL cholesterol
rs2602836	A	G	A	G	0.0192	-0.00112526	0.4274	0.420551	FALSE	0.000671679	335700	26943	308757	0.0938782	myopia	NA	NA	NA	NA	NA	NA	NA	0.0034	4.964e-08	187167	HDL cholesterol
rs2606736	C	T	C	T	0.0246	-0.0010675	0.3945	0.36895	FALSE	0.000688074	335700	26943	308757	0.120801	myopia	NA	NA	NA	NA	NA	NA	NA	0.0043	4.799e-08	187167	HDL cholesterol
rs2642438	G	A	G	A	0.0303	0.00183124	0.7454	0.702566	FALSE	0.000723394	335700	26943	308757	0.0113594	myopia	NA	NA	NA	NA	NA	NA	NA	0.0039	7.781e-14	187167	HDL cholesterol
rs2925979	C	T	C	T	0.0351	-0.000670555	0.7045	0.698346	FALSE	0.000721559	335700	26943	308757	0.352727	myopia	NA	NA	NA	NA	NA	NA	NA	0.0037	1.321e-19	187167	HDL cholesterol
rs3741414	T	C	T	C	0.0296	-0.000843534	0.1913	0.244683	FALSE	0.000769584	335700	26943	308757	0.27304	myopia	NA	NA	NA	NA	NA	NA	NA	0.004	6.095e-14	187167	HDL cholesterol
rs3822072	G	A	G	A	0.0251	-0.000919674	0.5119	0.551953	FALSE	0.000665652	335700	26943	308757	0.167091	myopia	NA	NA	NA	NA	NA	NA	NA	0.0034	4.058e-12	187167	HDL cholesterol
rs3847502	A	C	A	C	0.048	0.00233706	0.314	0.323819	FALSE	0.000706868	335700	26943	308757	0.000945725	myopia	NA	NA	NA	NA	NA	NA	NA	0.0036	3.306e-38	187167	HDL cholesterol
rs3861397	A	G	A	G	0.024	-0.000655486	0.6583	0.664262	FALSE	0.000701819	335700	26943	308757	0.350314	myopia	NA	NA	NA	NA	NA	NA	NA	0.0036	8.401e-11	187167	HDL cholesterol
rs4142995	G	T	G	T	0.0263	0.00118463	0.6161	0.604514	FALSE	0.000677638	335700	26943	308757	0.080434	myopia	NA	NA	NA	NA	NA	NA	NA	0.0037	9.365e-12	187167	HDL cholesterol
rs4148005	T	G	T	G	0.0283	-0.00223598	0.7005	0.684235	FALSE	0.000713197	335700	26943	308757	0.00171782	myopia	NA	NA	NA	NA	NA	NA	NA	0.0036	5.743e-14	187167	HDL cholesterol
rs4240624	A	G	A	G	0.0818	0.00241122	0.9248	0.908013	FALSE	0.00114581	335700	26943	308757	0.0353464	myopia	NA	NA	NA	NA	NA	NA	NA	0.0058	1.323e-45	187167	HDL cholesterol
rs424346	T	C	T	C	0.0679	5.99499e-05	0.04881	0.028538	FALSE	0.00198641	335700	26943	308757	0.975924	myopia	NA	NA	NA	NA	NA	NA	NA	0.0113	4.84e-08	187167	HDL cholesterol
rs4379922	C	T	C	T	0.0247	-0.000220376	0.3496	0.374401	FALSE	0.000685033	335700	26943	308757	0.747679	myopia	NA	NA	NA	NA	NA	NA	NA	0.0036	9.559e-12	187167	HDL cholesterol
rs4465830	A	G	A	G	0.0597	-0.000996428	0.7982	0.81337	FALSE	0.00084944	335700	26943	308757	0.24078	myopia	NA	NA	NA	NA	NA	NA	NA	0.0044	5.175e-40	187167	HDL cholesterol
rs4650994	G	A	G	A	0.021	-7.53391e-05	0.5172	0.466914	FALSE	0.000661009	335700	26943	308757	0.909257	myopia	NA	NA	NA	NA	NA	NA	NA	0.0034	6.696e-09	187167	HDL cholesterol
rs4660293	A	G	A	G	0.0353	0.0005637	0.7639	0.764457	FALSE	0.000780661	335700	26943	308757	0.470245	myopia	NA	NA	NA	NA	NA	NA	NA	0.004	2.863e-18	187167	HDL cholesterol
rs4846914	A	G	A	G	0.0479	0.000966155	0.5844	0.60718	FALSE	0.000677933	335700	26943	308757	0.154115	myopia	NA	NA	NA	NA	NA	NA	NA	0.0034	3.513e-41	187167	HDL cholesterol
rs4917014	G	T	G	T	0.0222	0.000258962	0.3404	0.319793	FALSE	0.000711048	335700	26943	308757	0.71571	myopia	NA	NA	NA	NA	NA	NA	NA	0.0036	1.026e-08	187167	HDL cholesterol
rs492571	T	C	T	C	0.0663	-0.00204912	0.95778	0.958883	FALSE	0.00166723	335700	26943	308757	0.219051	myopia	NA	NA	NA	NA	NA	NA	NA	0.009	1.265e-12	187167	HDL cholesterol
rs4939883	C	T	C	T	0.0799	0.00154654	0.8193	0.820234	FALSE	0.000862553	335700	26943	308757	0.0729773	myopia	NA	NA	NA	NA	NA	NA	NA	0.0045	1.796e-66	187167	HDL cholesterol
rs4969178	G	A	G	A	0.0263	0.000120918	0.6266	0.609302	FALSE	0.000686656	335700	26943	308757	0.860218	myopia	NA	NA	NA	NA	NA	NA	NA	0.0035	1.532e-12	187167	HDL cholesterol
rs4983559	G	A	G	A	0.0197	8.08759e-05	0.3773	0.385576	FALSE	0.000680719	335700	26943	308757	0.905426	myopia	NA	NA	NA	NA	NA	NA	NA	0.0036	9.565e-09	187167	HDL cholesterol
rs499974	C	A	C	A	0.0263	-0.00173122	0.8245	0.843804	FALSE	0.000911272	335700	26943	308757	0.0574626	myopia	NA	NA	NA	NA	NA	NA	NA	0.0044	1.12e-08	187167	HDL cholesterol
rs6031587	C	T	C	T	0.0488	-0.00176591	0.9314	0.927721	FALSE	0.00130566	335700	26943	308757	0.176214	myopia	NA	NA	NA	NA	NA	NA	NA	0.0074	1.919e-09	187167	HDL cholesterol
rs633695	G	A	G	A	0.0885	-0.000271834	0.285	0.290722	FALSE	0.000732089	335700	26943	308757	0.710404	myopia	NA	NA	NA	NA	NA	NA	NA	0.0054	7.82e-58	187167	HDL cholesterol
rs6450176	G	A	G	A	0.0254	-0.000750836	0.7216	0.747071	FALSE	0.000761472	335700	26943	308757	0.324118	myopia	NA	NA	NA	NA	NA	NA	NA	0.0039	6.875e-10	187167	HDL cholesterol
rs6567160	T	C	T	C	0.0257	0.00101429	0.7691	0.765945	FALSE	0.000781498	335700	26943	308757	0.194329	myopia	NA	NA	NA	NA	NA	NA	NA	0.0041	2.918e-09	187167	HDL cholesterol
rs676210	A	G	A	G	0.066	0.000106378	0.2309	0.204182	FALSE	0.000820906	335700	26943	308757	0.896894	myopia	NA	NA	NA	NA	NA	NA	NA	0.004	2.345e-54	187167	HDL cholesterol
rs6805251	T	C	T	C	0.02	-0.000818394	0.3813	0.38041	FALSE	0.000682443	335700	26943	308757	0.230446	myopia	NA	NA	NA	NA	NA	NA	NA	0.0035	1.332e-08	187167	HDL cholesterol
rs686030	A	C	A	C	0.055	0.000433241	0.8588	0.858548	FALSE	0.000950455	335700	26943	308757	0.648516	myopia	NA	NA	NA	NA	NA	NA	NA	0.0049	4.292e-27	187167	HDL cholesterol
rs687339	C	T	C	T	0.0316	0.000251499	0.2335	0.227508	FALSE	0.000790358	335700	26943	308757	0.750327	myopia	NA	NA	NA	NA	NA	NA	NA	0.0042	7.108e-13	187167	HDL cholesterol
rs702485	G	A	G	A	0.0243	0.00042899	0.4499	0.455006	FALSE	0.000664558	335700	26943	308757	0.518587	myopia	NA	NA	NA	NA	NA	NA	NA	0.0034	6.45e-12	187167	HDL cholesterol
rs7112577	G	C	G	C	0.0826	0.000159016	1	0.0340689	TRUE	0.00182544	335700	26943	308757	0.930583	myopia	NA	NA	NA	NA	NA	NA	NA	0.0129	2.34e-10	187167	HDL cholesterol
rs7306660	G	A	G	A	0.0345	-0.00135121	0.6306	0.643481	FALSE	0.000691409	335700	26943	308757	0.0506691	myopia	NA	NA	NA	NA	NA	NA	NA	0.0036	3.341e-19	187167	HDL cholesterol
rs731839	A	G	A	G	0.022	-0.000486627	0.6583	0.666541	FALSE	0.000702268	335700	26943	308757	0.48835	myopia	NA	NA	NA	NA	NA	NA	NA	0.0037	3.441e-09	187167	HDL cholesterol
rs737337	T	C	T	C	0.0565	-0.00236537	0.9314	0.923726	FALSE	0.00124537	335700	26943	308757	0.0575207	myopia	NA	NA	NA	NA	NA	NA	NA	0.0061	4.564e-17	187167	HDL cholesterol
rs7607980	C	T	C	T	0.0447	0.000499053	0.1491	0.119683	FALSE	0.00102051	335700	26943	308757	0.624824	myopia	NA	NA	NA	NA	NA	NA	NA	0.0052	1.807e-15	187167	HDL cholesterol
rs838876	A	G	A	G	0.0493	-0.000913892	0.3259	0.315274	FALSE	0.000719547	335700	26943	308757	0.204052	myopia	NA	NA	NA	NA	NA	NA	NA	0.0039	7.325e-33	187167	HDL cholesterol
rs9457931	A	G	A	G	0.0552	-0.00129772	0.9314	0.941322	FALSE	0.00141152	335700	26943	308757	0.3579	myopia	NA	NA	NA	NA	NA	NA	NA	0.0073	7.297e-13	187167	HDL cholesterol
rs964184	C	G	C	G	0.1065	-0.00246795	NA	0.867927	TRUE	0.000976835	335700	26943	308757	0.0115217	myopia	NA	NA	NA	NA	NA	NA	NA	0.0071	6.086e-48	187167	HDL cholesterol
rs970548	C	A	C	A	0.0258	-0.000793719	0.277	0.247519	FALSE	0.000766767	335700	26943	308757	0.300599	myopia	NA	NA	NA	NA	NA	NA	NA	0.0039	1.706e-10	187167	HDL cholesterol
rs998584	C	A	C	A	0.026	-0.00027261	0.4855	0.518283	FALSE	0.000664231	335700	26943	308757	0.681503	myopia	NA	NA	NA	NA	NA	NA	NA	0.0038	2.269e-11	187167	HDL cholesterol
rs9989419	G	A	G	A	0.1473	0.000353281	0.595	0.605875	FALSE	0.000676715	335700	26943	308757	0.601634	myopia	NA	NA	NA	NA	NA	NA	NA	0.0036	0	187167	HDL cholesterol
rs10195252	T	C	T	C	0.0238	-0.00100101	0.5818	0.593302	FALSE	0.00067472	335700	26943	308757	0.137916	myopia	NA	NA	NA	NA	NA	NA	NA	0.0039	3.812e-08	173082	LDL cholesterol
rs10490626	G	A	G	A	0.0508	-8.77458e-05	0.92084	0.916259	FALSE	0.00119493	335700	26943	308757	0.941463	myopia	NA	NA	NA	NA	NA	NA	NA	0.0069	1.697e-12	173082	LDL cholesterol
rs10832962	T	C	T	C	0.032	0.000202187	0.719	0.742911	FALSE	0.000758247	335700	26943	308757	0.789738	myopia	NA	NA	NA	NA	NA	NA	NA	0.004	6.619e-14	173082	LDL cholesterol
rs10893499	A	G	A	G	0.0521	0.0011532	0.1438	0.133154	FALSE	0.000974428	335700	26943	308757	0.236626	myopia	NA	NA	NA	NA	NA	NA	NA	0.0053	3.861e-21	173082	LDL cholesterol
rs10903129	G	A	G	A	0.0328	0.000960637	0.5369	0.559288	FALSE	0.000666124	335700	26943	308757	0.149267	myopia	NA	NA	NA	NA	NA	NA	NA	0.0037	3.03e-17	173082	LDL cholesterol
rs10947332	A	G	A	G	0.0504	0.00110378	0.1319	0.120212	FALSE	0.00101585	335700	26943	308757	0.277232	myopia	NA	NA	NA	NA	NA	NA	NA	0.0056	6.969e-18	173082	LDL cholesterol
rs112201728	T	C	T	C	0.0675	-0.00115831	0.05805	0.0698401	FALSE	0.00130085	335700	26943	308757	0.373238	myopia	NA	NA	NA	NA	NA	NA	NA	0.0104	8.514e-10	173082	LDL cholesterol
rs11563251	T	C	T	C	0.0345	0.000998979	0.1253	0.110531	FALSE	0.00105505	335700	26943	308757	0.343713	myopia	NA	NA	NA	NA	NA	NA	NA	0.0062	4.499e-08	173082	LDL cholesterol
rs11591147	G	T	G	T	0.497	-0.00386028	0.98285	0.982544	FALSE	0.00252438	335700	26943	308757	0.126216	myopia	NA	NA	NA	NA	NA	NA	NA	0.018	8.58e-143	173082	LDL cholesterol
rs1169288	C	A	C	A	0.0375	-0.000895232	0.3338	0.312184	FALSE	0.000718053	335700	26943	308757	0.21249	myopia	NA	NA	NA	NA	NA	NA	NA	0.004	6.447e-21	173082	LDL cholesterol
rs12066643	C	T	C	T	0.0389	0.00217157	0.8813	0.896359	FALSE	0.00108543	335700	26943	308757	0.0454311	myopia	NA	NA	NA	NA	NA	NA	NA	0.0064	1.063e-08	173082	LDL cholesterol
rs1250229	C	T	C	T	0.0243	0.000529892	0.7889	0.737421	FALSE	0.000754348	335700	26943	308757	0.482399	myopia	TRUE	rs1250229	rs1250231	T	C	G	A	0.0042	3.13e-08	173082	LDL cholesterol
rs12721109	G	A	G	A	0.4462	0.00135116	0.98285	0.973949	FALSE	0.00207706	335700	26943	308757	0.515359	myopia	NA	NA	NA	NA	NA	NA	NA	0.0183	2.99e-122	173082	LDL cholesterol
rs12748152	T	C	T	C	0.0499	-0.000503952	0.07124	0.0809893	FALSE	0.00121447	335700	26943	308757	0.678175	myopia	NA	NA	NA	NA	NA	NA	NA	0.0066	3.209e-12	173082	LDL cholesterol
rs12916	C	T	C	T	0.0733	-0.000757003	0.4314	0.400525	FALSE	0.000675307	335700	26943	308757	0.262299	myopia	NA	NA	NA	NA	NA	NA	NA	0.0038	7.792e-78	173082	LDL cholesterol
rs13206249	G	A	G	A	0.0378	-4.27054e-05	0.7836	0.78694	FALSE	0.000810772	335700	26943	308757	0.957993	myopia	NA	NA	NA	NA	NA	NA	NA	0.0062	4.534e-08	173082	LDL cholesterol
rs13277801	C	T	C	T	0.0338	-7.25403e-05	0.347	0.337099	FALSE	0.000700766	335700	26943	308757	0.917554	myopia	NA	NA	NA	NA	NA	NA	NA	0.0038	3.994e-17	173082	LDL cholesterol
rs1367117	A	G	A	G	0.1186	0.000528864	0.2876	0.338871	FALSE	0.000699051	335700	26943	308757	0.449323	myopia	NA	NA	NA	NA	NA	NA	NA	0.004	9.48e-183	173082	LDL cholesterol
rs1408272	T	G	T	G	0.052	0.00102709	0.94723	0.921088	FALSE	0.0012261	335700	26943	308757	0.402209	myopia	NA	NA	NA	NA	NA	NA	NA	0.0083	3.675e-09	173082	LDL cholesterol
rs1564348	C	T	C	T	0.0481	-0.000811325	0.1451	0.170359	FALSE	0.000880441	335700	26943	308757	0.356791	myopia	NA	NA	NA	NA	NA	NA	NA	0.005	2.762e-21	173082	LDL cholesterol
rs16831243	T	C	T	C	0.0378	0.000756693	0.1807	0.0936598	FALSE	0.00113506	335700	26943	308757	0.504992	myopia	NA	NA	NA	NA	NA	NA	NA	0.0055	9.063e-12	173082	LDL cholesterol
rs16891156	C	A	C	A	0.0965	-0.00146138	0.01847	0.0202684	FALSE	0.00234766	335700	26943	308757	0.533624	myopia	NA	NA	NA	NA	NA	NA	NA	0.0171	8.233e-09	173082	LDL cholesterol
rs17404153	G	T	G	T	0.0336	0.0018278	0.8562	0.87833	FALSE	0.0010158	335700	26943	308757	0.0719619	myopia	NA	NA	NA	NA	NA	NA	NA	0.0054	1.832e-09	173082	LDL cholesterol
rs174583	C	T	C	T	0.0522	-0.00267744	0.6253	0.645645	FALSE	0.00069241	335700	26943	308757	0.000110275	myopia	NA	NA	NA	NA	NA	NA	NA	0.0038	7.003e-41	173082	LDL cholesterol
rs1800961	C	T	C	T	0.0685	-0.00157995	0.9657	0.968496	FALSE	0.00189447	335700	26943	308757	0.404292	myopia	NA	NA	NA	NA	NA	NA	NA	0.0106	6.034e-10	173082	LDL cholesterol
rs1801689	C	A	C	A	0.1028	-0.000590666	0.03694	0.0298044	FALSE	0.00194608	335700	26943	308757	0.761498	myopia	NA	NA	NA	NA	NA	NA	NA	0.0139	9.809e-12	173082	LDL cholesterol
rs1883025	C	T	C	T	0.0296	0.000588933	0.7573	0.746933	FALSE	0.000761549	335700	26943	308757	0.439324	myopia	NA	NA	NA	NA	NA	NA	NA	0.0044	6.141e-11	173082	LDL cholesterol
rs2000999	A	G	A	G	0.065	0.000222176	0.1847	0.188233	FALSE	0.000845494	335700	26943	308757	0.792723	myopia	NA	NA	NA	NA	NA	NA	NA	0.0046	4.219e-41	173082	LDL cholesterol
rs2030746	T	C	T	C	0.0214	-0.000380216	0.3984	0.414737	FALSE	0.000671884	335700	26943	308757	0.571465	myopia	NA	NA	NA	NA	NA	NA	NA	0.0038	8.605e-09	173082	LDL cholesterol
rs2228603	C	T	C	T	0.104	0.00031729	0.92876	0.924006	FALSE	0.00125062	335700	26943	308757	0.799723	myopia	NA	NA	NA	NA	NA	NA	NA	0.0072	4.433e-44	173082	LDL cholesterol
rs2315065	A	C	A	C	0.1102	-0.00133381	0.08707	0.104001	FALSE	0.00110868	335700	26943	308757	0.22895	myopia	NA	NA	NA	NA	NA	NA	NA	0.0158	5.23e-12	173082	LDL cholesterol
rs2328223	C	A	C	A	0.0299	-0.00096649	0.2493	0.186221	FALSE	0.0008498	335700	26943	308757	0.255408	myopia	NA	NA	NA	NA	NA	NA	NA	0.005	5.632e-09	173082	LDL cholesterol
rs2390536	A	G	A	G	0.0223	-0.000892907	0.3681	0.363576	FALSE	0.00068911	335700	26943	308757	0.195066	myopia	NA	NA	NA	NA	NA	NA	NA	0.0038	2.037e-08	173082	LDL cholesterol
rs2419604	A	G	A	G	0.0302	-0.000707336	0.3179	0.275054	FALSE	0.000741841	335700	26943	308757	0.340344	myopia	NA	NA	NA	NA	NA	NA	NA	0.004	7.49e-14	173082	LDL cholesterol
rs247616	C	T	C	T	0.0547	-0.000319175	0.7071	0.674649	FALSE	0.000707215	335700	26943	308757	0.651764	myopia	NA	NA	NA	NA	NA	NA	NA	0.0041	2.566e-37	173082	LDL cholesterol
rs2495495	T	C	T	C	0.0342	-0.000586697	0.1346	0.120048	FALSE	0.00104767	335700	26943	308757	0.575478	myopia	NA	NA	NA	NA	NA	NA	NA	0.0059	3.52e-08	173082	LDL cholesterol
rs2587534	A	G	A	G	0.0391	-0.0012417	0.5277	0.518151	FALSE	0.000665421	335700	26943	308757	0.0620366	myopia	NA	NA	NA	NA	NA	NA	NA	0.0037	8.055e-25	173082	LDL cholesterol
rs2642438	G	A	G	A	0.0352	0.00183124	0.7454	0.702566	FALSE	0.000723394	335700	26943	308757	0.0113594	myopia	NA	NA	NA	NA	NA	NA	NA	0.0042	7.318e-16	173082	LDL cholesterol
rs267733	A	G	A	G	0.0331	-0.000543395	0.8628	0.838747	FALSE	0.000899313	335700	26943	308757	0.545688	myopia	NA	NA	NA	NA	NA	NA	NA	0.0053	5.285e-09	173082	LDL cholesterol
rs2710642	A	G	A	G	0.0239	2.6424e-05	0.6187	0.675597	FALSE	0.000706119	335700	26943	308757	0.970149	myopia	NA	NA	NA	NA	NA	NA	NA	0.0038	6.089e-09	173082	LDL cholesterol
rs2737252	G	A	G	A	0.0314	0.00105218	0.7441	0.714986	FALSE	0.000734126	335700	26943	308757	0.151791	myopia	NA	NA	NA	NA	NA	NA	NA	0.0041	7.039e-14	173082	LDL cholesterol
rs2738459	A	C	A	C	0.0532	-0.00173812	0.5554	0.54054	FALSE	0.000665626	335700	26943	308757	0.00902138	myopia	NA	NA	NA	NA	NA	NA	NA	0.0058	2.261e-19	173082	LDL cholesterol
rs2886232	T	C	T	C	0.0451	-0.000320578	0.1201	0.12249	FALSE	0.00100921	335700	26943	308757	0.750748	myopia	NA	NA	NA	NA	NA	NA	NA	0.0064	3.876e-11	173082	LDL cholesterol
rs2954029	A	T	A	T	0.0564	-0.000568193	0.5317	0.534059	TRUE	0.00066524	335700	26943	308757	0.393041	myopia	NA	NA	NA	NA	NA	NA	NA	0.0036	2.095e-50	173082	LDL cholesterol
rs2965157	T	C	T	C	0.1886	-0.00340981	0.97889	0.970345	FALSE	0.00195284	335700	26943	308757	0.0807987	myopia	NA	NA	NA	NA	NA	NA	NA	0.0112	7.292e-62	173082	LDL cholesterol
rs314253	T	C	T	C	0.0242	0.00132576	0.6649	0.649449	FALSE	0.000692514	335700	26943	308757	0.0555684	myopia	NA	NA	NA	NA	NA	NA	NA	0.0038	3.436e-10	173082	LDL cholesterol
rs3184504	C	T	C	T	0.0268	-0.00176105	0.5343	0.517816	FALSE	0.00066246	335700	26943	308757	0.00785294	myopia	NA	NA	NA	NA	NA	NA	NA	0.0038	4.203e-12	173082	LDL cholesterol
rs364585	G	A	G	A	0.0249	0.000192382	0.6332	0.606034	FALSE	0.000677668	335700	26943	308757	0.776496	myopia	NA	NA	NA	NA	NA	NA	NA	0.0038	4.278e-10	173082	LDL cholesterol
rs3757354	C	T	C	T	0.0382	0.000956171	0.7902	0.797646	FALSE	0.000823522	335700	26943	308757	0.245612	myopia	NA	NA	NA	NA	NA	NA	NA	0.0044	2.087e-17	173082	LDL cholesterol
rs3780181	A	G	A	G	0.0445	0.00141772	0.94723	0.933034	FALSE	0.00133415	335700	26943	308757	0.287946	myopia	NA	NA	NA	NA	NA	NA	NA	0.0074	1.764e-09	173082	LDL cholesterol
rs4253776	G	A	G	A	0.0311	-0.000626621	0.124	0.11433	FALSE	0.00103845	335700	26943	308757	0.546231	myopia	NA	NA	NA	NA	NA	NA	NA	0.0059	3.353e-08	173082	LDL cholesterol
rs4530754	A	G	A	G	0.0275	0.00020568	0.5818	0.543718	FALSE	0.00066408	335700	26943	308757	0.756773	myopia	NA	NA	NA	NA	NA	NA	NA	0.0036	3.576e-12	173082	LDL cholesterol
rs4722551	C	T	C	T	0.0391	0.000595919	0.1702	0.158424	FALSE	0.000905672	335700	26943	308757	0.510548	myopia	NA	NA	NA	NA	NA	NA	NA	0.0049	3.949e-14	173082	LDL cholesterol
rs4942486	T	C	T	C	0.0243	-0.00157058	0.4617	0.475116	FALSE	0.000662417	335700	26943	308757	0.0177413	myopia	NA	NA	NA	NA	NA	NA	NA	0.0037	2.261e-11	173082	LDL cholesterol
rs4970712	C	A	C	A	0.0339	0.000155329	0.8061	0.79146	FALSE	0.000812238	335700	26943	308757	0.848341	myopia	NA	NA	NA	NA	NA	NA	NA	0.0044	2.458e-13	173082	LDL cholesterol
rs5763662	T	C	T	C	0.0767	0.000480317	0.02507	0.0219247	FALSE	0.00225967	335700	26943	308757	0.83167	myopia	NA	NA	NA	NA	NA	NA	NA	0.0121	1.191e-08	173082	LDL cholesterol
rs579459	C	T	C	T	0.0665	-0.000558409	0.215	0.208647	FALSE	0.000815355	335700	26943	308757	0.493429	myopia	NA	NA	NA	NA	NA	NA	NA	0.0045	2.419e-44	173082	LDL cholesterol
rs6016373	A	G	A	G	0.0349	0.000665447	0.6266	0.592932	FALSE	0.000686075	335700	26943	308757	0.332081	myopia	NA	NA	NA	NA	NA	NA	NA	0.0037	7.947e-19	173082	LDL cholesterol
rs6065311	C	T	C	T	0.0417	0.00067856	0.4604	0.479441	FALSE	0.000663453	335700	26943	308757	0.306417	myopia	NA	NA	NA	NA	NA	NA	NA	0.0036	1.656e-30	173082	LDL cholesterol
rs646776	T	C	T	C	0.1602	-0.000644052	0.7876	0.777673	FALSE	0.000795774	335700	26943	308757	0.41832	myopia	NA	NA	NA	NA	NA	NA	NA	0.0044	1.63e-272	173082	LDL cholesterol
rs6504872	T	C	T	C	0.0274	-0.000525877	0.4723	0.494383	FALSE	0.000662878	335700	26943	308757	0.427589	myopia	NA	NA	NA	NA	NA	NA	NA	0.0037	3.479e-13	173082	LDL cholesterol
rs6511720	G	T	G	T	0.2209	-0.00126076	0.90237	0.881184	FALSE	0.00102288	335700	26943	308757	0.217742	myopia	NA	NA	NA	NA	NA	NA	NA	0.0061	3.85e-262	173082	LDL cholesterol
rs6544713	T	C	T	C	0.0806	-8.82283e-05	0.2942	0.32337	FALSE	0.000707103	335700	26943	308757	0.900702	myopia	NA	NA	NA	NA	NA	NA	NA	0.0041	4.843e-83	173082	LDL cholesterol
rs6709904	A	G	A	G	0.055	0.000222084	0.8865	0.888702	FALSE	0.00105454	335700	26943	308757	0.833201	myopia	NA	NA	NA	NA	NA	NA	NA	0.0085	4.577e-10	173082	LDL cholesterol
rs676388	C	T	C	T	0.0265	-0.00114575	0.4631	0.533833	FALSE	0.000665526	335700	26943	308757	0.0851479	myopia	NA	NA	NA	NA	NA	NA	NA	0.0039	1.31e-11	173082	LDL cholesterol
rs6818397	T	G	T	G	0.0224	0.00108426	0.4129	0.382358	FALSE	0.000685611	335700	26943	308757	0.113777	myopia	NA	NA	NA	NA	NA	NA	NA	0.004	1.677e-08	173082	LDL cholesterol
rs6882076	C	T	C	T	0.0456	0.000394715	0.6662	0.636062	FALSE	0.000687079	335700	26943	308757	0.565642	myopia	NA	NA	NA	NA	NA	NA	NA	0.0038	3.31e-31	173082	LDL cholesterol
rs6909746	C	T	C	T	0.0263	-0.00162395	0.6082	0.577614	FALSE	0.000669446	335700	26943	308757	0.0152745	myopia	NA	NA	NA	NA	NA	NA	NA	0.0037	7.86e-11	173082	LDL cholesterol
rs7254892	G	A	G	A	0.4853	0.0023903	0.96834	0.968614	FALSE	0.00189965	335700	26943	308757	0.20829	myopia	NA	NA	NA	NA	NA	NA	NA	0.0119	0	173082	LDL cholesterol
rs72902576	T	G	T	G	0.0933	-0.000763685	0.96306	0.956801	FALSE	0.00162887	335700	26943	308757	0.639181	myopia	NA	NA	NA	NA	NA	NA	NA	0.0133	9.576e-12	173082	LDL cholesterol
rs7534572	G	C	G	C	0.0407	0.000804317	0.69	0.645645	TRUE	0.000692216	335700	26943	308757	0.245259	myopia	NA	NA	NA	NA	NA	NA	NA	0.0058	1.288e-11	173082	LDL cholesterol
rs7551981	T	G	T	G	0.0472	0.00146621	0.595	0.625786	FALSE	0.000684097	335700	26943	308757	0.0320912	myopia	NA	NA	NA	NA	NA	NA	NA	0.0038	1.362e-33	173082	LDL cholesterol
rs75687619	T	G	T	G	0.1735	-0.00261475	0.02375	0.0261107	FALSE	0.0020783	335700	26943	308757	0.20835	myopia	NA	NA	NA	NA	NA	NA	NA	0.0161	8.052e-24	173082	LDL cholesterol
rs7640978	C	T	C	T	0.0392	-0.000267977	0.8945	0.910875	FALSE	0.00116083	335700	26943	308757	0.817432	myopia	NA	NA	NA	NA	NA	NA	NA	0.0069	9.837e-09	173082	LDL cholesterol
rs7832643	T	G	T	G	0.0339	-0.000513409	0.405	0.402942	FALSE	0.000676991	335700	26943	308757	0.448231	myopia	NA	NA	NA	NA	NA	NA	NA	0.0038	2.671e-17	173082	LDL cholesterol
rs8017377	A	G	A	G	0.0303	-0.000411102	0.4591	0.475117	FALSE	0.000661997	335700	26943	308757	0.534598	myopia	NA	NA	NA	NA	NA	NA	NA	0.0038	2.516e-15	173082	LDL cholesterol
rs964184	G	C	G	C	0.0855	0.00246795	1	0.132073	TRUE	0.000976835	335700	26943	308757	0.0115217	myopia	NA	NA	NA	NA	NA	NA	NA	0.0078	2.008e-26	173082	LDL cholesterol
rs9875338	G	A	G	A	0.027	-0.00105535	0.6121	0.600768	FALSE	0.00067597	335700	26943	308757	0.118469	myopia	NA	NA	NA	NA	NA	NA	NA	0.0037	2.21e-11	173082	LDL cholesterol
rs9987289	G	A	G	A	0.0714	0.00252142	0.9248	0.907921	FALSE	0.00114463	335700	26943	308757	0.0276075	myopia	NA	NA	NA	NA	NA	NA	NA	0.0066	8.529e-24	173082	LDL cholesterol
rs10088180	A	G	A	G	0.0228	-0.000369661	0.3219	0.292708	FALSE	0.000731686	335700	26943	308757	0.613406	myopia	NA	NA	NA	NA	NA	NA	NA	0.004	6.018e-10	187365	Total cholesterol
rs10468017	T	C	T	C	0.0617	-0.000246818	0.2757	0.297215	FALSE	0.000724682	335700	26943	308757	0.733414	myopia	NA	NA	NA	NA	NA	NA	NA	0.004	7.232e-48	187365	Total cholesterol
rs10773003	A	G	A	G	0.0369	0.000684842	0.08839	0.0918493	FALSE	0.00114695	335700	26943	308757	0.550442	myopia	NA	NA	NA	NA	NA	NA	NA	0.0058	4.083e-09	187365	Total cholesterol
rs10832962	T	C	T	C	0.0315	0.000202187	0.719	0.742911	FALSE	0.000758247	335700	26943	308757	0.789738	myopia	NA	NA	NA	NA	NA	NA	NA	0.0039	1.539e-14	187365	Total cholesterol
rs10900221	A	G	A	G	0.0255	-0.000799121	0.2731	0.240008	FALSE	0.000775068	335700	26943	308757	0.302526	myopia	NA	NA	NA	NA	NA	NA	NA	0.0041	7.963e-09	187365	Total cholesterol
rs10904908	G	A	G	A	0.025	0.00101226	0.4538	0.41449	FALSE	0.000671062	335700	26943	308757	0.131442	myopia	NA	NA	NA	NA	NA	NA	NA	0.0036	2.601e-11	187365	Total cholesterol
rs11153594	C	T	C	T	0.029	-0.00162408	0.6082	0.577614	FALSE	0.000669449	335700	26943	308757	0.0152667	myopia	NA	NA	NA	NA	NA	NA	NA	0.0036	1.266e-14	187365	Total cholesterol
rs112201728	T	C	T	C	0.0581	-0.00115831	0.05805	0.0698401	FALSE	0.00130085	335700	26943	308757	0.373238	myopia	NA	NA	NA	NA	NA	NA	NA	0.0099	1.195e-08	187365	Total cholesterol
rs11220462	A	G	A	G	0.0474	0.0011403	0.1425	0.13281	FALSE	0.000974329	335700	26943	308757	0.241862	myopia	NA	NA	NA	NA	NA	NA	NA	0.0058	5.487e-15	187365	Total cholesterol
rs11563251	T	C	T	C	0.0368	0.000998979	0.1253	0.110531	FALSE	0.00105505	335700	26943	308757	0.343713	myopia	NA	NA	NA	NA	NA	NA	NA	0.0059	1.266e-09	187365	Total cholesterol
rs11591147	G	T	G	T	0.3341	-0.00386028	0.98285	0.982544	FALSE	0.00252438	335700	26943	308757	0.126216	myopia	NA	NA	NA	NA	NA	NA	NA	0.0173	8.827e-86	187365	Total cholesterol
rs11694172	G	A	G	A	0.0277	-0.000963038	0.2164	0.247674	FALSE	0.00076687	335700	26943	308757	0.209188	myopia	NA	NA	NA	NA	NA	NA	NA	0.0041	1.951e-09	187365	Total cholesterol
rs11753995	A	G	A	G	0.0489	-0.000817002	0.1464	0.17193	FALSE	0.000878343	335700	26943	308757	0.352287	myopia	NA	NA	NA	NA	NA	NA	NA	0.0048	1.839e-23	187365	Total cholesterol
rs11789603	T	C	T	C	0.0427	-0.000375469	0.08971	0.107982	FALSE	0.0010692	335700	26943	308757	0.725463	myopia	NA	NA	NA	NA	NA	NA	NA	0.0062	1.439e-11	187365	Total cholesterol
rs11802413	T	C	T	C	0.0287	0.00095767	0.5369	0.559259	FALSE	0.000666904	335700	26943	308757	0.151005	myopia	NA	NA	NA	NA	NA	NA	NA	0.0035	1.576e-14	187365	Total cholesterol
rs12412743	C	T	C	T	0.0298	-0.000987048	0.847	0.833076	FALSE	0.000888208	335700	26943	308757	0.266449	myopia	NA	NA	NA	NA	NA	NA	NA	0.0047	6.976e-10	187365	Total cholesterol
rs12670798	C	T	C	T	0.0364	0.000360729	0.2243	0.248322	FALSE	0.000766012	335700	26943	308757	0.6377	myopia	NA	NA	NA	NA	NA	NA	NA	0.0041	9.478e-17	187365	Total cholesterol
rs12916	C	T	C	T	0.0684	-0.000757003	0.4314	0.400525	FALSE	0.000675307	335700	26943	308757	0.262299	myopia	NA	NA	NA	NA	NA	NA	NA	0.0036	4.547e-74	187365	Total cholesterol
rs13315871	G	A	G	A	0.0355	-0.00147964	0.91953	0.912999	FALSE	0.00117502	335700	26943	308757	0.207944	myopia	NA	NA	NA	NA	NA	NA	NA	0.0061	3.48e-08	187365	Total cholesterol
rs138777	A	G	A	G	0.0214	0.000591709	0.3483	0.345828	FALSE	0.000695356	335700	26943	308757	0.394801	myopia	NA	NA	NA	NA	NA	NA	NA	0.0037	4.74e-08	187365	Total cholesterol
rs1535	A	G	A	G	0.0497	-0.00286105	0.6372	0.652532	FALSE	0.000695172	335700	26943	308757	3.86261e-05	myopia	NA	NA	NA	NA	NA	NA	NA	0.0037	8.624e-39	187365	Total cholesterol
rs17526895	A	G	A	G	0.042	-1.45907e-05	0.92216	0.91728	FALSE	0.00120282	335700	26943	308757	0.990322	myopia	NA	NA	NA	NA	NA	NA	NA	0.0067	5.777e-09	187365	Total cholesterol
rs1800562	G	A	G	A	0.0565	0.00160304	0.95383	0.922183	FALSE	0.00123558	335700	26943	308757	0.194495	myopia	NA	NA	NA	NA	NA	NA	NA	0.0077	1.905e-12	187365	Total cholesterol
rs1800961	C	T	C	T	0.1062	-0.00157995	0.9657	0.968496	FALSE	0.00189447	335700	26943	308757	0.404292	myopia	NA	NA	NA	NA	NA	NA	NA	0.0101	1.342e-24	187365	Total cholesterol
rs181360	T	G	T	G	0.0278	-0.000657527	0.8008	0.807983	FALSE	0.000839058	335700	26943	308757	0.433246	myopia	NA	NA	NA	NA	NA	NA	NA	0.0043	7.319e-10	187365	Total cholesterol
rs1883025	C	T	C	T	0.0671	0.000588933	0.7573	0.746933	FALSE	0.000761549	335700	26943	308757	0.439324	myopia	NA	NA	NA	NA	NA	NA	NA	0.0042	5.749e-53	187365	Total cholesterol
rs1997243	G	A	G	A	0.0332	0.00103295	0.1306	0.147665	FALSE	0.000933747	335700	26943	308757	0.268624	myopia	NA	NA	NA	NA	NA	NA	NA	0.005	2.719e-10	187365	Total cholesterol
rs2000999	A	G	A	G	0.0617	0.000222176	0.1847	0.188233	FALSE	0.000845494	335700	26943	308757	0.792723	myopia	NA	NA	NA	NA	NA	NA	NA	0.0044	6.804e-41	187365	Total cholesterol
rs2030746	T	C	T	C	0.0199	-0.000380216	0.3984	0.414737	FALSE	0.000671884	335700	26943	308757	0.571465	myopia	NA	NA	NA	NA	NA	NA	NA	0.0037	3.603e-08	187365	Total cholesterol
rs2066714	C	T	C	T	0.0442	0.00186642	0.1201	0.127143	FALSE	0.000992332	335700	26943	308757	0.0599943	myopia	NA	NA	NA	NA	NA	NA	NA	0.0076	1.136e-08	187365	Total cholesterol
rs2156552	T	A	T	A	0.057	0.00143807	0.8219	0.822302	TRUE	0.000865421	335700	26943	308757	0.0965732	myopia	NA	NA	NA	NA	NA	NA	NA	0.0047	1.247e-31	187365	Total cholesterol
rs2228603	C	T	C	T	0.1217	0.00031729	0.92876	0.924006	FALSE	0.00125062	335700	26943	308757	0.799723	myopia	NA	NA	NA	NA	NA	NA	NA	0.0069	1.049e-62	187365	Total cholesterol
rs2235367	G	A	G	A	0.0357	0.000805667	0.4565	0.480555	FALSE	0.000663616	335700	26943	308757	0.224727	myopia	NA	NA	NA	NA	NA	NA	NA	0.0035	7.219e-25	187365	Total cholesterol
rs2244608	G	A	G	A	0.0313	-0.00102068	0.3391	0.315425	FALSE	0.00071261	335700	26943	308757	0.152054	myopia	NA	NA	NA	NA	NA	NA	NA	0.0037	9.618e-18	187365	Total cholesterol
rs2255141	A	G	A	G	0.0314	-0.000788812	0.3193	0.274672	FALSE	0.000741421	335700	26943	308757	0.287366	myopia	NA	NA	NA	NA	NA	NA	NA	0.0039	6.514e-16	187365	Total cholesterol
rs2277862	C	T	C	T	0.0349	-0.00201796	0.8681	0.862637	FALSE	0.000961562	335700	26943	308757	0.0358502	myopia	NA	NA	NA	NA	NA	NA	NA	0.0052	5.256e-11	187365	Total cholesterol
rs2287623	G	A	G	A	0.0273	-0.000125587	0.405	0.39576	FALSE	0.000677796	335700	26943	308757	0.853004	myopia	NA	NA	NA	NA	NA	NA	NA	0.0036	4.085e-12	187365	Total cholesterol
rs2315065	A	C	A	C	0.1102	-0.00133381	0.08707	0.104001	FALSE	0.00110868	335700	26943	308757	0.22895	myopia	NA	NA	NA	NA	NA	NA	NA	0.0158	1.098e-11	187365	Total cholesterol
rs247616	T	C	T	C	0.0499	0.000319175	0.2929	0.325351	FALSE	0.000707215	335700	26943	308757	0.651764	myopia	NA	NA	NA	NA	NA	NA	NA	0.004	4.47e-32	187365	Total cholesterol
rs2642438	G	A	G	A	0.037	0.00183124	0.7454	0.702566	FALSE	0.000723394	335700	26943	308757	0.0113594	myopia	NA	NA	NA	NA	NA	NA	NA	0.004	1.283e-18	187365	Total cholesterol
rs2737252	G	A	G	A	0.0331	0.00105218	0.7441	0.714986	FALSE	0.000734126	335700	26943	308757	0.151791	myopia	NA	NA	NA	NA	NA	NA	NA	0.0039	1.634e-16	187365	Total cholesterol
rs2738459	A	C	A	C	0.0387	-0.00173812	0.5554	0.54054	FALSE	0.000665626	335700	26943	308757	0.00902138	myopia	NA	NA	NA	NA	NA	NA	NA	0.0057	2.109e-11	187365	Total cholesterol
rs281393	C	T	C	T	0.0322	-0.00145801	0.6266	0.666359	FALSE	0.000702816	335700	26943	308757	0.0380317	myopia	NA	NA	NA	NA	NA	NA	NA	0.0055	4.256e-08	187365	Total cholesterol
rs2814982	C	T	C	T	0.0441	0.00295202	0.8931	0.897934	FALSE	0.00109355	335700	26943	308757	0.00694515	myopia	NA	NA	NA	NA	NA	NA	NA	0.0057	3.678e-15	187365	Total cholesterol
rs2886232	T	C	T	C	0.0358	-0.000320578	0.1201	0.12249	FALSE	0.00100921	335700	26943	308757	0.750748	myopia	NA	NA	NA	NA	NA	NA	NA	0.0062	3.874e-08	187365	Total cholesterol
rs2954029	A	T	A	T	0.0622	-0.000568193	0.5317	0.534059	TRUE	0.00066524	335700	26943	308757	0.393041	myopia	NA	NA	NA	NA	NA	NA	NA	0.0035	2.421e-65	187365	Total cholesterol
rs314253	T	C	T	C	0.0233	0.00132576	0.6649	0.649449	FALSE	0.000692514	335700	26943	308757	0.0555684	myopia	NA	NA	NA	NA	NA	NA	NA	0.0037	2.808e-10	187365	Total cholesterol
rs3184504	C	T	C	T	0.0318	-0.00176105	0.5343	0.517816	FALSE	0.00066246	335700	26943	308757	0.00785294	myopia	NA	NA	NA	NA	NA	NA	NA	0.0037	1.623e-17	187365	Total cholesterol
rs3757354	C	T	C	T	0.0348	0.000956171	0.7902	0.797646	FALSE	0.000823522	335700	26943	308757	0.245612	myopia	NA	NA	NA	NA	NA	NA	NA	0.0042	2.215e-15	187365	Total cholesterol
rs3780181	A	G	A	G	0.0442	0.00141772	0.94723	0.933034	FALSE	0.00133415	335700	26943	308757	0.287946	myopia	NA	NA	NA	NA	NA	NA	NA	0.0071	6.668e-10	187365	Total cholesterol
rs386003	T	G	T	G	0.0344	0.000625981	0.1992	0.229756	FALSE	0.000787067	335700	26943	308757	0.42642	myopia	NA	NA	NA	NA	NA	NA	NA	0.0058	4.519e-08	187365	Total cholesterol
rs4253772	T	C	T	C	0.0322	-0.000919094	0.1187	0.110694	FALSE	0.0010533	335700	26943	308757	0.382892	myopia	NA	NA	NA	NA	NA	NA	NA	0.0058	9.852e-09	187365	Total cholesterol
rs4530754	A	G	A	G	0.0228	0.00020568	0.5818	0.543718	FALSE	0.00066408	335700	26943	308757	0.756773	myopia	NA	NA	NA	NA	NA	NA	NA	0.0035	1.678e-09	187365	Total cholesterol
rs4738684	A	G	A	G	0.0392	0.000108909	0.3522	0.335971	FALSE	0.000700901	335700	26943	308757	0.876519	myopia	NA	NA	NA	NA	NA	NA	NA	0.0037	1.116e-23	187365	Total cholesterol
rs4752805	G	A	G	A	0.0251	0.0014658	0.2467	0.253075	FALSE	0.000760551	335700	26943	308757	0.0539449	myopia	NA	NA	NA	NA	NA	NA	NA	0.0041	1.617e-09	187365	Total cholesterol
rs4883201	A	G	A	G	0.035	-0.000843633	0.8865	0.897813	FALSE	0.00109284	335700	26943	308757	0.440136	myopia	NA	NA	NA	NA	NA	NA	NA	0.0056	1.742e-09	187365	Total cholesterol
rs4988235	G	A	G	A	0.0308	0.00105471	0.4763	0.245437	FALSE	0.000782883	335700	26943	308757	0.177914	myopia	NA	NA	NA	NA	NA	NA	NA	0.004	3.975e-14	187365	Total cholesterol
rs515135	C	T	C	T	0.1238	-0.000186184	0.7823	0.821284	FALSE	0.000864177	335700	26943	308757	0.829419	myopia	NA	NA	NA	NA	NA	NA	NA	0.0046	6.38e-151	187365	Total cholesterol
rs558971	G	A	G	A	0.0398	-0.00133254	0.5303	0.51946	FALSE	0.000664468	335700	26943	308757	0.0449186	myopia	NA	NA	NA	NA	NA	NA	NA	0.0036	7.025e-28	187365	Total cholesterol
rs579459	C	T	C	T	0.062	-0.000558409	0.215	0.208647	FALSE	0.000815355	335700	26943	308757	0.493429	myopia	NA	NA	NA	NA	NA	NA	NA	0.0044	8.828e-42	187365	Total cholesterol
rs581080	C	G	C	G	0.0377	-6.35062e-05	0.8206	0.819998	TRUE	0.000861891	335700	26943	308757	0.941263	myopia	NA	NA	NA	NA	NA	NA	NA	0.0047	1.022e-13	187365	Total cholesterol
rs6016373	A	G	A	G	0.0319	0.000665447	0.6266	0.592932	FALSE	0.000686075	335700	26943	308757	0.332081	myopia	NA	NA	NA	NA	NA	NA	NA	0.0036	1.002e-17	187365	Total cholesterol
rs633695	G	A	G	A	0.0433	-0.000271834	0.285	0.290722	FALSE	0.000732089	335700	26943	308757	0.710404	myopia	NA	NA	NA	NA	NA	NA	NA	0.0058	1.054e-14	187365	Total cholesterol
rs646776	T	C	T	C	0.1272	-0.000644052	0.7876	0.777673	FALSE	0.000795774	335700	26943	308757	0.41832	myopia	NA	NA	NA	NA	NA	NA	NA	0.0042	4.77e-187	187365	Total cholesterol
rs6504872	T	C	T	C	0.025	-0.000525877	0.4723	0.494383	FALSE	0.000662878	335700	26943	308757	0.427589	myopia	NA	NA	NA	NA	NA	NA	NA	0.0035	6.987e-12	187365	Total cholesterol
rs6511720	G	T	G	T	0.1851	-0.00126076	0.90237	0.881184	FALSE	0.00102288	335700	26943	308757	0.217742	myopia	NA	NA	NA	NA	NA	NA	NA	0.0059	5.43e-202	187365	Total cholesterol
rs6544713	T	C	T	C	0.0773	-8.82283e-05	0.2942	0.32337	FALSE	0.000707103	335700	26943	308757	0.900702	myopia	NA	NA	NA	NA	NA	NA	NA	0.004	1.685e-81	187365	Total cholesterol
rs6573778	T	C	T	C	0.0263	-0.000356025	0.471	0.482377	FALSE	0.000665452	335700	26943	308757	0.592642	myopia	NA	NA	NA	NA	NA	NA	NA	0.0039	2.958e-11	187365	Total cholesterol
rs6603981	T	C	T	C	0.0351	0.000155337	0.8061	0.79146	FALSE	0.000812238	335700	26943	308757	0.848333	myopia	NA	NA	NA	NA	NA	NA	NA	0.0043	7.846e-15	187365	Total cholesterol
rs6709904	A	G	A	G	0.0545	0.000222084	0.8865	0.888702	FALSE	0.00105454	335700	26943	308757	0.833201	myopia	NA	NA	NA	NA	NA	NA	NA	0.0083	8.395e-10	187365	Total cholesterol
rs6818397	T	G	T	G	0.0254	0.00108426	0.4129	0.382358	FALSE	0.000685611	335700	26943	308757	0.113777	myopia	NA	NA	NA	NA	NA	NA	NA	0.0039	9.51e-11	187365	Total cholesterol
rs6882076	C	T	C	T	0.0508	0.000394715	0.6662	0.636062	FALSE	0.000687079	335700	26943	308757	0.565642	myopia	NA	NA	NA	NA	NA	NA	NA	0.0037	5.354e-41	187365	Total cholesterol
rs7412	C	T	C	T	0.3736	0.000468998	0.93404	0.919012	FALSE	0.00121366	335700	26943	308757	0.699177	myopia	NA	NA	NA	NA	NA	NA	NA	0.0096	1.56e-283	187365	Total cholesterol
rs7534572	G	C	G	C	0.0629	0.000804317	0.69	0.645645	TRUE	0.000692216	335700	26943	308757	0.245259	myopia	NA	NA	NA	NA	NA	NA	NA	0.0055	3.597e-28	187365	Total cholesterol
rs7551981	T	G	T	G	0.0358	0.00146621	0.595	0.625786	FALSE	0.000684097	335700	26943	308757	0.0320912	myopia	NA	NA	NA	NA	NA	NA	NA	0.0037	7.497e-22	187365	Total cholesterol
rs75687619	T	G	T	G	0.1592	-0.00261475	0.02375	0.0261107	FALSE	0.0020783	335700	26943	308757	0.20835	myopia	NA	NA	NA	NA	NA	NA	NA	0.0153	3.609e-22	187365	Total cholesterol
rs7616006	A	G	A	G	0.0315	-0.000559901	0.5554	0.582445	FALSE	0.000670863	335700	26943	308757	0.403945	myopia	NA	NA	NA	NA	NA	NA	NA	0.0036	8.406e-17	187365	Total cholesterol
rs7640978	C	T	C	T	0.0376	-0.000267977	0.8945	0.910875	FALSE	0.00116083	335700	26943	308757	0.817432	myopia	NA	NA	NA	NA	NA	NA	NA	0.0066	1.658e-08	187365	Total cholesterol
rs780093	T	C	T	C	0.0515	0.000385358	0.4129	0.381324	FALSE	0.000681166	335700	26943	308757	0.571576	myopia	NA	NA	NA	NA	NA	NA	NA	0.0036	2.591e-42	187365	Total cholesterol
rs7832643	T	G	T	G	0.0289	-0.000513409	0.405	0.402942	FALSE	0.000676991	335700	26943	308757	0.448231	myopia	NA	NA	NA	NA	NA	NA	NA	0.0037	3.121e-13	187365	Total cholesterol
rs8103315	A	C	A	C	0.0422	0.00104781	0.1359	0.136598	FALSE	0.000993109	335700	26943	308757	0.291388	myopia	NA	NA	NA	NA	NA	NA	NA	0.0055	5.942e-15	187365	Total cholesterol
rs9272775	C	T	C	T	0.0317	-0.000213418	0.2823	0.351806	FALSE	0.000703983	335700	26943	308757	0.76177	myopia	TRUE	rs9272775	rs3188543	C	T	A	C	0.0055	2.125e-08	187365	Total cholesterol
rs9306897	T	C	T	C	0.0488	0.00142977	0.3034	0.342934	FALSE	0.000696125	335700	26943	308757	0.0399865	myopia	NA	NA	NA	NA	NA	NA	NA	0.0037	7.515e-37	187365	Total cholesterol
rs9376090	T	C	T	C	0.0254	-0.000750488	0.7282	0.74068	FALSE	0.0007553	335700	26943	308757	0.320404	myopia	NA	NA	NA	NA	NA	NA	NA	0.004	2.595e-09	187365	Total cholesterol
rs9391858	G	A	G	A	0.0495	0.000315098	0.1939	0.162842	FALSE	0.000894881	335700	26943	308757	0.724755	myopia	NA	NA	NA	NA	NA	NA	NA	0.005	7.204e-22	187365	Total cholesterol
rs964184	G	C	G	C	0.1214	0.00246795	1	0.132073	TRUE	0.000976835	335700	26943	308757	0.0115217	myopia	NA	NA	NA	NA	NA	NA	NA	0.0076	2.838e-55	187365	Total cholesterol
rs9987289	G	A	G	A	0.0842	0.00252142	0.9248	0.907921	FALSE	0.00114463	335700	26943	308757	0.0276075	myopia	NA	NA	NA	NA	NA	NA	NA	0.0063	1.844e-36	187365	Total cholesterol
rs10401969	T	C	T	C	0.121	-0.00227233	0.92876	0.922816	FALSE	0.0012437	335700	26943	308757	0.0676901	myopia	NA	NA	NA	NA	NA	NA	NA	0.0065	9.702e-70	177861	Triglycerides
rs10440120	C	A	C	A	0.0306	-0.00203883	0.8325	0.840035	FALSE	0.000907451	335700	26943	308757	0.0246559	myopia	NA	NA	NA	NA	NA	NA	NA	0.0044	5.343e-11	177861	Triglycerides
rs10501321	T	C	T	C	0.0216	-0.00229176	0.686	0.676025	FALSE	0.000707066	335700	26943	308757	0.0011903	myopia	NA	NA	NA	NA	NA	NA	NA	0.0035	1.412e-08	177861	Triglycerides
rs10761762	T	C	T	C	0.027	-0.000717883	0.533	0.527086	FALSE	0.000663466	335700	26943	308757	0.279244	myopia	NA	NA	NA	NA	NA	NA	NA	0.0033	1.061e-17	177861	Triglycerides
rs10790162	A	G	A	G	0.2305	0.00276027	0.09103	0.066817	FALSE	0.00132625	335700	26943	308757	0.0374105	myopia	NA	NA	NA	NA	NA	NA	NA	0.0065	1.1e-249	177861	Triglycerides
rs11057408	G	T	G	T	0.0258	-0.00124304	0.6372	0.666581	FALSE	0.000701618	335700	26943	308757	0.0764492	myopia	NA	NA	NA	NA	NA	NA	NA	0.0035	2.049e-12	177861	Triglycerides
rs11613352	C	T	C	T	0.028	0.00107061	0.8087	0.756424	FALSE	0.000770085	335700	26943	308757	0.164456	myopia	NA	NA	NA	NA	NA	NA	NA	0.0039	9.397e-14	177861	Triglycerides
rs11820504	C	T	C	T	0.0604	0.000525153	0.2032	0.175135	FALSE	0.000874308	335700	26943	308757	0.548074	myopia	NA	NA	NA	NA	NA	NA	NA	0.0044	1.095e-39	177861	Triglycerides
rs11974409	A	G	A	G	0.0899	0.000119796	0.8061	0.802458	FALSE	0.000830816	335700	26943	308757	0.88535	myopia	NA	NA	NA	NA	NA	NA	NA	0.0042	1.36e-100	177861	Triglycerides
rs1260326	T	C	T	C	0.1148	0.000653147	0.4129	0.392749	FALSE	0.000677207	335700	26943	308757	0.33481	myopia	NA	NA	NA	NA	NA	NA	NA	0.0034	2.29e-239	177861	Triglycerides
rs12676857	C	T	C	T	0.0332	0.000305182	0.1544	0.146024	FALSE	0.000935386	335700	26943	308757	0.744226	myopia	NA	NA	NA	NA	NA	NA	NA	0.0046	7.291e-12	177861	Triglycerides
rs12678919	A	G	A	G	0.1702	0.000701433	0.8786	0.902082	FALSE	0.00111298	335700	26943	308757	0.528545	myopia	NA	NA	NA	NA	NA	NA	NA	0.0056	1.82e-199	177861	Triglycerides
rs12748152	T	C	T	C	0.0372	-0.000503952	0.07124	0.0809893	FALSE	0.00121447	335700	26943	308757	0.678175	myopia	NA	NA	NA	NA	NA	NA	NA	0.0059	1.1e-09	177861	Triglycerides
rs1321257	G	A	G	A	0.0402	-0.00111287	0.4063	0.385519	FALSE	0.000680372	335700	26943	308757	0.101907	myopia	NA	NA	NA	NA	NA	NA	NA	0.0034	5.986e-31	177861	Triglycerides
rs13389219	C	T	C	T	0.0271	-0.00115629	0.591	0.606066	FALSE	0.000677531	335700	26943	308757	0.0878942	myopia	NA	NA	NA	NA	NA	NA	NA	0.0034	2.598e-15	177861	Triglycerides
rs16948098	A	G	A	G	0.08	0.00191053	0.0409	0.0400491	FALSE	0.00168776	335700	26943	308757	0.257639	myopia	NA	NA	NA	NA	NA	NA	NA	0.0089	4.838e-17	177861	Triglycerides
rs174535	C	T	C	T	0.047	0.0028849	0.3628	0.350987	FALSE	0.000694063	335700	26943	308757	3.23195e-05	myopia	NA	NA	NA	NA	NA	NA	NA	0.0034	1.733e-41	177861	Triglycerides
rs17513135	T	C	T	C	0.022	-0.000560316	0.2322	0.228401	FALSE	0.000789023	335700	26943	308757	0.477618	myopia	NA	NA	NA	NA	NA	NA	NA	0.0039	1.633e-08	177861	Triglycerides
rs1832007	A	G	A	G	0.0327	-0.000244912	0.8681	0.844918	FALSE	0.000915111	335700	26943	308757	0.788984	myopia	NA	NA	NA	NA	NA	NA	NA	0.0047	1.718e-12	177861	Triglycerides
rs2043085	T	C	T	C	0.0327	0.000152567	0.3681	0.387922	FALSE	0.000679351	335700	26943	308757	0.822308	myopia	NA	NA	NA	NA	NA	NA	NA	0.0034	7.809e-20	177861	Triglycerides
rs2068888	G	A	G	A	0.0241	0.000911995	0.5092	0.551974	FALSE	0.000665165	335700	26943	308757	0.170351	myopia	NA	NA	NA	NA	NA	NA	NA	0.0034	1.682e-11	177861	Triglycerides
rs2239520	G	A	G	A	0.0236	-0.000890511	0.6266	0.574511	FALSE	0.000669502	335700	26943	308757	0.183484	myopia	NA	NA	NA	NA	NA	NA	NA	0.0037	4.144e-10	177861	Triglycerides
rs2247056	C	T	C	T	0.0378	-0.00133242	0.7823	0.698587	FALSE	0.0007233	335700	26943	308757	0.0654553	myopia	NA	NA	NA	NA	NA	NA	NA	0.0039	3.861e-21	177861	Triglycerides
rs2250802	A	G	A	G	0.023	0.000801357	0.6807	0.725628	FALSE	0.000741833	335700	26943	308757	0.280037	myopia	NA	NA	NA	NA	NA	NA	NA	0.0037	1.21e-10	177861	Triglycerides
rs247616	C	T	C	T	0.0393	-0.000319175	0.7071	0.674649	FALSE	0.000707215	335700	26943	308757	0.651764	myopia	NA	NA	NA	NA	NA	NA	NA	0.0037	1.123e-25	177861	Triglycerides
rs2665357	C	A	C	A	0.0212	-5.76027e-05	0.5092	0.517423	FALSE	0.000663051	335700	26943	308757	0.930771	myopia	NA	NA	NA	NA	NA	NA	NA	0.0033	8.327e-10	177861	Triglycerides
rs287621	T	C	T	C	0.0222	-0.00185417	0.2704	0.278727	FALSE	0.000737911	335700	26943	308757	0.0119807	myopia	NA	NA	NA	NA	NA	NA	NA	0.0037	7.671e-09	177861	Triglycerides
rs2954022	C	A	C	A	0.078	-0.000621714	0.5303	0.532967	FALSE	0.000663559	335700	26943	308757	0.348791	myopia	NA	NA	NA	NA	NA	NA	NA	0.0033	2.23e-113	177861	Triglycerides
rs2972146	T	G	T	G	0.0281	0.000472509	0.6227	0.647475	FALSE	0.00069261	335700	26943	308757	0.495103	myopia	NA	NA	NA	NA	NA	NA	NA	0.0034	2.974e-15	177861	Triglycerides
rs3198697	C	T	C	T	0.0198	0.000780757	0.6174	0.591722	FALSE	0.000672802	335700	26943	308757	0.245864	myopia	NA	NA	NA	NA	NA	NA	NA	0.0034	2.207e-08	177861	Triglycerides
rs3760627	C	T	C	T	0.0189	0.000950119	0.4683	0.452243	FALSE	0.000664402	335700	26943	308757	0.152707	myopia	NA	NA	NA	NA	NA	NA	NA	0.0034	5.293e-09	177861	Triglycerides
rs3761445	A	G	A	G	0.0232	0.000173563	0.6148	0.599885	FALSE	0.000675498	335700	26943	308757	0.797225	myopia	NA	NA	NA	NA	NA	NA	NA	0.0034	8.062e-12	177861	Triglycerides
rs38855	A	G	A	G	0.0187	-0.000944468	0.5264	0.528783	FALSE	0.00066619	335700	26943	308757	0.156275	myopia	NA	NA	NA	NA	NA	NA	NA	0.0033	2.109e-08	177861	Triglycerides
rs439401	C	T	C	T	0.0659	-0.00183196	0.6201	0.640027	FALSE	0.000689861	335700	26943	308757	0.00791818	myopia	NA	NA	NA	NA	NA	NA	NA	0.0038	1.423e-66	177861	Triglycerides
rs442177	T	G	T	G	0.0309	0.000701986	0.5528	0.592855	FALSE	0.000673254	335700	26943	308757	0.297099	myopia	NA	NA	NA	NA	NA	NA	NA	0.0033	1.316e-18	177861	Triglycerides
rs4587594	G	A	G	A	0.0694	0.000904853	0.69	0.646713	FALSE	0.000692922	335700	26943	308757	0.191604	myopia	NA	NA	NA	NA	NA	NA	NA	0.0035	3.503e-82	177861	Triglycerides
rs4719841	G	A	G	A	0.0232	-0.000340507	0.3826	0.404503	FALSE	0.000674076	335700	26943	308757	0.613456	myopia	NA	NA	NA	NA	NA	NA	NA	0.0034	8.864e-11	177861	Triglycerides
rs4738684	A	G	A	G	0.0205	0.000108909	0.3522	0.335971	FALSE	0.000700901	335700	26943	308757	0.876519	myopia	NA	NA	NA	NA	NA	NA	NA	0.0035	8.819e-09	177861	Triglycerides
rs4810479	C	T	C	T	0.0474	0.0020372	0.2876	0.248113	FALSE	0.000765243	335700	26943	308757	0.00776444	myopia	NA	NA	NA	NA	NA	NA	NA	0.0038	2.067e-34	177861	Triglycerides
rs588136	C	T	C	T	0.0495	-0.00105489	0.2058	0.21251	FALSE	0.000811032	335700	26943	308757	0.193369	myopia	NA	NA	NA	NA	NA	NA	NA	0.0041	3.365e-30	177861	Triglycerides
rs6029143	C	T	C	T	0.0388	-0.000406462	0.94195	0.917604	FALSE	0.00120716	335700	26943	308757	0.736337	myopia	NA	NA	NA	NA	NA	NA	NA	0.0071	4.933e-08	177861	Triglycerides
rs634869	T	C	T	C	0.0272	0.00071794	0.438	0.410095	FALSE	0.000672681	335700	26943	308757	0.285845	myopia	NA	NA	NA	NA	NA	NA	NA	0.0033	1.776e-14	177861	Triglycerides
rs645040	T	G	T	G	0.0293	-0.000144929	0.7691	0.773745	FALSE	0.00079106	335700	26943	308757	0.854634	myopia	NA	NA	NA	NA	NA	NA	NA	0.004	1.83e-12	177861	Triglycerides
rs676210	G	A	G	A	0.0733	-0.000106378	0.7691	0.795818	FALSE	0.000820906	335700	26943	308757	0.896894	myopia	NA	NA	NA	NA	NA	NA	NA	0.0039	3.284e-71	177861	Triglycerides
rs6831256	G	A	G	A	0.0258	0.000314152	0.409	0.421351	FALSE	0.000670537	335700	26943	308757	0.639422	myopia	NA	NA	NA	NA	NA	NA	NA	0.0035	1.602e-12	177861	Triglycerides
rs6882076	C	T	C	T	0.0286	0.000394715	0.6662	0.636062	FALSE	0.000687079	335700	26943	308757	0.565642	myopia	NA	NA	NA	NA	NA	NA	NA	0.0035	1.513e-15	177861	Triglycerides
rs6995541	G	A	G	A	0.0265	0.0010246	0.3219	0.287289	FALSE	0.000733888	335700	26943	308757	0.162676	myopia	NA	NA	NA	NA	NA	NA	NA	0.0037	1.343e-12	177861	Triglycerides
rs719726	T	C	T	C	0.0199	-0.00209698	0.529	0.575205	FALSE	0.000674786	335700	26943	308757	0.00188616	myopia	NA	NA	NA	NA	NA	NA	NA	0.0035	2.486e-08	177861	Triglycerides
rs7248104	G	A	G	A	0.0222	0.00106636	0.5831	0.585645	FALSE	0.000672252	335700	26943	308757	0.112684	myopia	NA	NA	NA	NA	NA	NA	NA	0.0034	5.045e-10	177861	Triglycerides
rs731839	G	A	G	A	0.0224	0.000486627	0.3417	0.333459	FALSE	0.000702268	335700	26943	308757	0.48835	myopia	NA	NA	NA	NA	NA	NA	NA	0.0036	2.651e-09	177861	Triglycerides
rs749671	G	A	G	A	0.0211	0.00160934	0.6055	0.628612	FALSE	0.000684698	335700	26943	308757	0.0187518	myopia	NA	NA	NA	NA	NA	NA	NA	0.0034	6.106e-10	177861	Triglycerides
rs8077889	C	A	C	A	0.0252	8.10936e-05	0.2441	0.213519	FALSE	0.00080834	335700	26943	308757	0.920089	myopia	NA	NA	NA	NA	NA	NA	NA	0.0042	9.879e-09	177861	Triglycerides
rs9686661	T	C	T	C	0.0379	0.000419471	0.1768	0.200162	FALSE	0.000826323	335700	26943	308757	0.61171	myopia	NA	NA	NA	NA	NA	NA	NA	0.0044	2.541e-16	177861	Triglycerides
rs998584	A	C	A	C	0.0293	0.00027261	0.5145	0.481717	FALSE	0.000664231	335700	26943	308757	0.681503	myopia	NA	NA	NA	NA	NA	NA	NA	0.0037	3.424e-15	177861	Triglycerides
rs1046896	T	C	T	C	0.0346	-0.00040059	0.314	0.312084	FALSE	0.000714616	335700	26943	308757	0.575093	myopia	NA	NA	NA	NA	NA	NA	NA	0.0032	1.576e-26	46368	HbA1C
rs1387153	T	C	T	C	0.0258	0.000323784	0.272	0.288751	FALSE	0.000728971	335700	26943	308757	0.656923	myopia	NA	NA	NA	NA	NA	NA	NA	0.0039	3.961e-11	46368	HbA1C
rs16926246	T	C	T	C	-0.089	-0.000269223	0.11	0.130708	FALSE	0.000981427	335700	26943	308757	0.78384	myopia	NA	NA	NA	NA	NA	NA	NA	0.0057	3.11e-54	46368	HbA1C
rs1799884	T	C	T	C	0.038	-0.00073853	0.195	0.178224	FALSE	0.000864675	335700	26943	308757	0.393043	myopia	NA	NA	NA	NA	NA	NA	NA	0.0041	1.451e-20	46368	HbA1C
rs1800562	A	G	A	G	-0.0636	-0.00160304	0.053	0.0778175	FALSE	0.00123558	335700	26943	308757	0.194495	myopia	NA	NA	NA	NA	NA	NA	NA	0.0069	2.593e-20	46368	HbA1C
rs2779116	T	C	T	C	0.0237	0.000410062	NA	0.265195	FALSE	0.000749294	335700	26943	308757	0.584197	myopia	NA	NA	NA	NA	NA	NA	NA	0.004	2.751e-09	46368	HbA1C
rs4737009	A	G	A	G	0.0269	0.000801501	0.27	0.23534	FALSE	0.000779558	335700	26943	308757	0.303881	myopia	NA	NA	NA	NA	NA	NA	NA	0.0039	6.115e-12	46368	HbA1C
rs552976	A	G	A	G	-0.029	-0.00143466	0.376	0.354819	FALSE	0.000691968	335700	26943	308757	0.0381444	myopia	NA	NA	NA	NA	NA	NA	NA	0.0034	8.157e-18	46368	HbA1C
rs6474359	T	C	T	C	0.0601	-0.000287143	0.032	0.962067	FALSE	0.00173298	335700	26943	308757	0.868399	myopia	NA	NA	NA	NA	NA	NA	NA	0.0105	1.178e-08	46368	HbA1C
rs7998202	A	G	A	G	-0.0307	0.00113188	0.13	0.857504	FALSE	0.000947059	335700	26943	308757	0.232028	myopia	NA	NA	NA	NA	NA	NA	NA	0.0053	5.235e-09	46368	HbA1C
rs855791	A	G	A	G	0.0271	0.000209077	0.412	0.439835	FALSE	0.0006695	335700	26943	308757	0.754822	myopia	NA	NA	NA	NA	NA	NA	NA	0.0036	2.742e-14	46368	HbA1C
rs10747083	A	G	A	G	0.013	0.000898141	0.25	0.675428	FALSE	0.000708982	335700	26943	308757	0.205226	myopia	NA	NA	NA	NA	NA	NA	NA	0.0023	7.57e-09	133010	Fasting glucose
rs10811661	T	C	T	C	0.024	0.000533006	0.199	0.826073	FALSE	0.000873657	335700	26943	308757	0.541806	myopia	NA	NA	NA	NA	NA	NA	NA	0.0028	5.65e-18	133010	Fasting glucose
rs10814916	C	A	C	A	0.016	0.00111375	0.434	0.509017	FALSE	0.000661646	335700	26943	308757	0.0923189	myopia	NA	NA	NA	NA	NA	NA	NA	0.0022	2.26e-13	133010	Fasting glucose
rs10830963	C	G	C	G	-0.078	-0.000790431	0.3	0.724827	TRUE	0.000740031	335700	26943	308757	0.285474	myopia	NA	NA	NA	NA	NA	NA	NA	0.0025	1.07e-215	133010	Fasting glucose
rs11195502	C	T	C	T	0.032	0.00097231	0.075	0.909255	FALSE	0.00115344	335700	26943	308757	0.399249	myopia	NA	NA	NA	NA	NA	NA	NA	0.0037	1.97e-18	133010	Fasting glucose
rs11558471	A	G	A	G	0.029	0.000436823	0.252	0.681851	FALSE	0.000711138	335700	26943	308757	0.539044	myopia	NA	NA	NA	NA	NA	NA	NA	0.0023	7.8e-37	133010	Fasting glucose
rs11603334	G	A	G	A	0.019	0.000825284	0.129	0.843855	FALSE	0.00091126	335700	26943	308757	0.365121	myopia	NA	NA	NA	NA	NA	NA	NA	0.0028	1.12e-11	133010	Fasting glucose
rs11607883	G	A	G	A	0.021	0.00145505	0.469	0.470724	FALSE	0.00066343	335700	26943	308757	0.0282914	myopia	NA	NA	NA	NA	NA	NA	NA	0.0021	6.32e-24	133010	Fasting glucose
rs11619319	A	G	A	G	-0.02	-0.000102743	0.212	0.780721	FALSE	0.000799638	335700	26943	308757	0.897764	myopia	NA	NA	NA	NA	NA	NA	NA	0.0024	1.33e-15	133010	Fasting glucose
rs11708067	A	G	A	G	0.023	0.00156047	0.226	0.753835	FALSE	0.000768915	335700	26943	308757	0.0424136	myopia	NA	NA	NA	NA	NA	NA	NA	0.0026	1.3e-18	133010	Fasting glucose
rs11715915	C	T	C	T	0.012	-0.00149701	0.274	0.695321	FALSE	0.000718858	335700	26943	308757	0.037299	myopia	NA	NA	NA	NA	NA	NA	NA	0.0022	4.9e-08	133010	Fasting glucose
rs1260326	C	T	C	T	0.029	-0.000653147	0.42	0.607251	FALSE	0.000677207	335700	26943	308757	0.33481	myopia	NA	NA	NA	NA	NA	NA	NA	0.0021	2.17e-41	133010	Fasting glucose
rs1280	T	C	T	C	0.026	-0.000287836	0.137	0.875869	FALSE	0.00100349	335700	26943	308757	0.774238	myopia	NA	NA	NA	NA	NA	NA	NA	0.0031	8.56e-18	133010	Fasting glucose
rs16913693	T	G	T	G	0.043	-0.00501906	0.017	0.974574	FALSE	0.00210113	335700	26943	308757	0.0169067	myopia	NA	NA	NA	NA	NA	NA	NA	0.0066	3.51e-11	133010	Fasting glucose
rs17168486	C	T	C	T	-0.031	3.7718e-05	0.173	0.825673	FALSE	0.000876381	335700	26943	308757	0.965671	myopia	NA	NA	NA	NA	NA	NA	NA	0.0028	3.17e-28	133010	Fasting glucose
rs174576	C	A	C	A	0.02	-0.00261053	0.345	0.647621	FALSE	0.000693423	335700	26943	308757	0.000166774	myopia	NA	NA	NA	NA	NA	NA	NA	0.0022	1.18e-18	133010	Fasting glucose
rs17712208	T	A	T	A	-0.051	0.00186551	0.041	0.964628	TRUE	0.00179051	335700	26943	308757	0.297465	myopia	NA	NA	NA	NA	NA	NA	NA	0.0074	3.22e-12	133010	Fasting glucose
rs2191349	G	T	G	T	-0.029	-0.000659541	0.467	0.452709	FALSE	0.00066491	335700	26943	308757	0.321234	myopia	NA	NA	NA	NA	NA	NA	NA	0.0021	1.28e-42	133010	Fasting glucose
rs2302593	C	G	C	G	0.014	-0.00137407	0.475	0.512659	TRUE	0.000662861	335700	26943	308757	0.0381787	myopia	NA	NA	NA	NA	NA	NA	NA	0.0023	9.26e-10	133010	Fasting glucose
rs3783347	G	T	G	T	0.017	0.000423878	0.219	0.770883	FALSE	0.000787128	335700	26943	308757	0.590224	myopia	NA	NA	NA	NA	NA	NA	NA	0.0026	1.32e-10	133010	Fasting glucose
rs3829109	G	A	G	A	0.017	0.000319187	0.345	0.725823	FALSE	0.0007485	335700	26943	308757	0.66979	myopia	NA	NA	NA	NA	NA	NA	NA	0.0027	1.13e-10	133010	Fasting glucose
rs4502156	T	C	T	C	0.022	0.0017383	0.42	0.560657	FALSE	0.000666087	335700	26943	308757	0.00906193	myopia	NA	NA	NA	NA	NA	NA	NA	0.0021	1.38e-25	133010	Fasting glucose
rs479661	A	G	A	G	-0.019	0.000459946	0.142	0.833346	FALSE	0.000886907	335700	26943	308757	0.604043	myopia	NA	NA	NA	NA	NA	NA	NA	0.0028	8.56e-12	133010	Fasting glucose
rs4869272	C	T	C	T	-0.018	0.000857621	0.323	0.310736	FALSE	0.000714423	335700	26943	308757	0.22997	myopia	NA	NA	NA	NA	NA	NA	NA	0.0022	1.02e-15	133010	Fasting glucose
rs560887	C	T	C	T	0.071	0.00111416	0.326	0.700738	FALSE	0.000721537	335700	26943	308757	0.122555	myopia	NA	NA	NA	NA	NA	NA	NA	0.0025	1.4e-178	133010	Fasting glucose
rs6072275	G	A	G	A	-0.016	-8.60145e-05	0.142	0.847021	FALSE	0.000920181	335700	26943	308757	0.925526	myopia	NA	NA	NA	NA	NA	NA	NA	0.0028	1.66e-08	133010	Fasting glucose
rs6113722	G	A	G	A	0.035	0.00418077	0.04	0.963782	FALSE	0.0017701	335700	26943	308757	0.0181831	myopia	NA	NA	NA	NA	NA	NA	NA	0.0053	2.49e-11	133010	Fasting glucose
rs6943153	C	T	C	T	-0.015	-0.00156019	0.279	0.681709	FALSE	0.000708965	335700	26943	308757	0.0277612	myopia	NA	NA	NA	NA	NA	NA	NA	0.0022	1.63e-12	133010	Fasting glucose
rs6975024	T	C	T	C	-0.061	0.000666907	0.2	0.821568	FALSE	0.000864468	335700	26943	308757	0.440432	myopia	NA	NA	NA	NA	NA	NA	NA	0.0029	2.88e-99	133010	Fasting glucose
rs749067	C	T	C	T	-0.017	0.000166895	0.376	0.383555	FALSE	0.000680579	335700	26943	308757	0.806282	myopia	NA	NA	NA	NA	NA	NA	NA	0.0022	6.12e-15	133010	Fasting glucose
rs7651090	A	G	A	G	-0.013	0.000331582	0.296	0.68717	FALSE	0.00071348	335700	26943	308757	0.642118	myopia	NA	NA	NA	NA	NA	NA	NA	0.0023	1.75e-08	133010	Fasting glucose
rs7903146	C	T	C	T	-0.022	-0.00251132	0.279	0.709534	FALSE	0.00072845	335700	26943	308757	0.000565894	myopia	NA	NA	NA	NA	NA	NA	NA	0.0024	2.71e-20	133010	Fasting glucose
rs882020	C	T	C	T	-0.021	-0.000722582	0.121	0.869718	FALSE	0.000987184	335700	26943	308757	0.464192	myopia	NA	NA	NA	NA	NA	NA	NA	0.003	3.04e-12	133010	Fasting glucose
rs9368222	C	A	C	A	-0.014	-0.00165701	0.281	0.737965	FALSE	0.000752245	335700	26943	308757	0.0276128	myopia	NA	NA	NA	NA	NA	NA	NA	0.0023	1e-09	133010	Fasting glucose
rs983309	G	T	G	T	-0.026	0.00211198	0.097	0.881877	FALSE	0.00102623	335700	26943	308757	0.0395908	myopia	NA	NA	NA	NA	NA	NA	NA	0.0033	6.29e-15	133010	Fasting glucose
rs10195405	T	A	T	A	-0.0160234	0.000724089	0.290262	0.290262	TRUE	0.000729124	335700	26943	308757	0.320664	myopia	NA	NA	NA	NA	NA	NA	NA	0.00271074	3.4024e-09	317756	Diastolic blood pressure
rs10260816	G	C	G	C	0.0181228	0.000625878	0.438201	0.438201	TRUE	0.000668211	335700	26943	308757	0.34894	myopia	NA	NA	NA	NA	NA	NA	NA	0.00248266	2.88939e-13	317756	Diastolic blood pressure
rs1035673	C	T	C	T	-0.0148453	-4.04033e-05	0.6014	0.6014	FALSE	0.000676848	335700	26943	308757	0.9524	myopia	NA	NA	NA	NA	NA	NA	NA	0.00251567	3.61324e-09	317756	Diastolic blood pressure
rs1078721	T	C	T	C	-0.0204718	0.000627215	0.201949	0.201949	FALSE	0.000826613	335700	26943	308757	0.447986	myopia	NA	NA	NA	NA	NA	NA	NA	0.00307276	2.69903e-11	317756	Diastolic blood pressure
rs10840457	G	A	G	A	-0.020209	0.000598102	0.685336	0.685336	FALSE	0.000712731	335700	26943	308757	0.401375	myopia	NA	NA	NA	NA	NA	NA	NA	0.00264955	2.40278e-14	317756	Diastolic blood pressure
rs10975462	G	A	G	A	0.0163622	0.000975645	0.23069	0.23069	FALSE	0.000787791	335700	26943	308757	0.215548	myopia	NA	NA	NA	NA	NA	NA	NA	0.00292752	2.28416e-08	317756	Diastolic blood pressure
rs11021233	A	G	A	G	-0.0224533	-0.000171108	0.157738	0.157738	FALSE	0.000909447	335700	26943	308757	0.850763	myopia	NA	NA	NA	NA	NA	NA	NA	0.00338229	3.17431e-11	317756	Diastolic blood pressure
rs111346856	A	G	A	G	0.0167541	-0.000110186	0.276682	0.276682	FALSE	0.000740674	335700	26943	308757	0.88174	myopia	NA	NA	NA	NA	NA	NA	NA	0.00275486	1.19091e-09	317756	Diastolic blood pressure
rs11145807	G	A	G	A	-0.0156787	3.52831e-05	0.595166	0.595166	FALSE	0.000678684	335700	26943	308757	0.958539	myopia	NA	NA	NA	NA	NA	NA	NA	0.00252235	5.10871e-10	317756	Diastolic blood pressure
rs11153730	C	T	C	T	-0.0136777	0.00110907	0.493436	0.493436	FALSE	0.000662391	335700	26943	308757	0.0940645	myopia	NA	NA	NA	NA	NA	NA	NA	0.00246168	2.75817e-08	317756	Diastolic blood pressure
rs11191580	C	T	C	T	-0.0383235	-0.000683011	0.076747	0.076747	FALSE	0.00124051	335700	26943	308757	0.581916	myopia	NA	NA	NA	NA	NA	NA	NA	0.00461086	9.48086e-17	317756	Diastolic blood pressure
rs11222084	T	A	T	A	-0.0225083	-0.000290965	0.372199	0.372199	TRUE	0.000684361	335700	26943	308757	0.670718	myopia	NA	NA	NA	NA	NA	NA	NA	0.00254363	8.88355e-19	317756	Diastolic blood pressure
rs113044050	T	C	T	C	-0.0195889	0.00184896	0.140654	0.140654	FALSE	0.000959912	335700	26943	308757	0.0540831	myopia	NA	NA	NA	NA	NA	NA	NA	0.00356665	3.9714e-08	317756	Diastolic blood pressure
rs115262049	T	A	T	A	-0.0251972	-0.00152451	0.0890513	0.0890513	TRUE	0.00116989	335700	26943	308757	0.192535	myopia	NA	NA	NA	NA	NA	NA	NA	0.00434888	6.88156e-09	317756	Diastolic blood pressure
rs11556924	T	C	T	C	-0.0161262	-0.00168349	0.390062	0.390062	FALSE	0.000678712	335700	26943	308757	0.0131236	myopia	NA	NA	NA	NA	NA	NA	NA	0.00252292	1.64094e-10	317756	Diastolic blood pressure
rs11636952	C	T	C	T	-0.0292466	-8.49752e-05	0.694504	0.694504	FALSE	0.000721086	335700	26943	308757	0.906192	myopia	NA	NA	NA	NA	NA	NA	NA	0.0026799	1.00685e-27	317756	Diastolic blood pressure
rs116734066	T	C	T	C	-0.0237689	-0.00241403	0.0925077	0.0925077	FALSE	0.00114699	335700	26943	308757	0.0353204	myopia	NA	NA	NA	NA	NA	NA	NA	0.004267	2.54362e-08	317756	Diastolic blood pressure
rs11677058	G	A	G	A	-0.0141056	-0.000107328	0.463112	0.463112	FALSE	0.000669887	335700	26943	308757	0.872709	myopia	NA	NA	NA	NA	NA	NA	NA	0.00248902	1.45338e-08	317756	Diastolic blood pressure
rs11718573	C	G	C	G	0.0146609	-0.000220319	0.501124	0.501124	TRUE	0.00066317	335700	26943	308757	0.739722	myopia	NA	NA	NA	NA	NA	NA	NA	0.00246552	2.74428e-09	317756	Diastolic blood pressure
rs11782222	A	G	A	G	-0.025731	-0.000200818	0.221433	0.221433	FALSE	0.000801193	335700	26943	308757	0.802086	myopia	NA	NA	NA	NA	NA	NA	NA	0.00298123	6.1091e-18	317756	Diastolic blood pressure
rs12185567	C	A	C	A	0.0160752	-0.00215856	0.719427	0.719427	FALSE	0.000736683	335700	26943	308757	0.00338871	myopia	NA	NA	NA	NA	NA	NA	NA	0.00273804	4.33382e-09	317756	Diastolic blood pressure
rs12258967	G	C	G	C	-0.0256081	-5.32779e-05	0.297673	0.297673	TRUE	0.000724999	335700	26943	308757	0.941419	myopia	NA	NA	NA	NA	NA	NA	NA	0.00269466	2.04761e-21	317756	Diastolic blood pressure
rs12324159	A	G	A	G	0.0167795	-0.000194858	0.430052	0.430052	FALSE	0.000669312	335700	26943	308757	0.770951	myopia	NA	NA	NA	NA	NA	NA	NA	0.00248674	1.5058e-11	317756	Diastolic blood pressure
rs12454132	G	A	G	A	-0.0169904	0.000270407	0.327691	0.327691	FALSE	0.000706695	335700	26943	308757	0.70199	myopia	NA	NA	NA	NA	NA	NA	NA	0.00262664	9.91395e-11	317756	Diastolic blood pressure
rs12494396	C	G	C	G	0.0170451	0.000890828	0.666903	0.666903	TRUE	0.000702823	335700	26943	308757	0.204977	myopia	NA	NA	NA	NA	NA	NA	NA	0.00261205	6.78434e-11	317756	Diastolic blood pressure
rs12656497	C	T	C	T	0.0254059	0.000849214	0.596357	0.596357	FALSE	0.000675093	335700	26943	308757	0.208421	myopia	NA	NA	NA	NA	NA	NA	NA	0.00250925	4.31978e-24	317756	Diastolic blood pressure
rs12693302	A	G	A	G	-0.0232688	0.000116046	0.649154	0.649154	FALSE	0.000693745	335700	26943	308757	0.867154	myopia	NA	NA	NA	NA	NA	NA	NA	0.00257799	1.79081e-19	317756	Diastolic blood pressure
rs12712691	T	C	T	C	-0.0141256	-0.00130723	0.467713	0.467713	FALSE	0.000665068	335700	26943	308757	0.0493513	myopia	NA	NA	NA	NA	NA	NA	NA	0.00247191	1.10155e-08	317756	Diastolic blood pressure
rs12905116	A	T	A	T	0.0193727	-0.000556252	0.760063	0.760063	TRUE	0.000775037	335700	26943	308757	0.472937	myopia	NA	NA	NA	NA	NA	NA	NA	0.00288195	1.79434e-11	317756	Diastolic blood pressure
rs12906962	C	T	C	T	0.0219641	0.000387824	0.318339	0.318339	FALSE	0.000715116	335700	26943	308757	0.587596	myopia	NA	NA	NA	NA	NA	NA	NA	0.00265746	1.40136e-16	317756	Diastolic blood pressure
rs13107325	T	C	T	C	-0.0423173	-0.00402778	0.0747926	0.0747926	FALSE	0.00126069	335700	26943	308757	0.00139888	myopia	NA	NA	NA	NA	NA	NA	NA	0.0046836	1.64558e-19	317756	Diastolic blood pressure
rs13125101	A	G	A	G	0.033494	-0.000171917	0.293706	0.293706	FALSE	0.000728817	335700	26943	308757	0.813522	myopia	NA	NA	NA	NA	NA	NA	NA	0.00270675	3.66959e-35	317756	Diastolic blood pressure
rs13226502	T	C	T	C	0.022955	-0.000137388	0.177148	0.177148	FALSE	0.000866236	335700	26943	308757	0.873981	myopia	NA	NA	NA	NA	NA	NA	NA	0.00322009	1.01556e-12	317756	Diastolic blood pressure
rs13293465	T	C	T	C	-0.0146866	0.000457976	0.351794	0.351794	FALSE	0.000694533	335700	26943	308757	0.509638	myopia	NA	NA	NA	NA	NA	NA	NA	0.00258236	1.29195e-08	317756	Diastolic blood pressure
rs134041	C	T	C	T	-0.0151569	-0.000152837	0.561975	0.561975	FALSE	0.000669192	335700	26943	308757	0.819342	myopia	NA	NA	NA	NA	NA	NA	NA	0.00248751	1.10793e-09	317756	Diastolic blood pressure
rs1353776	G	C	G	C	-0.0142293	0.000112945	0.645162	0.645162	TRUE	0.00069156	335700	26943	308757	0.870267	myopia	NA	NA	NA	NA	NA	NA	NA	0.00257147	3.14112e-08	317756	Diastolic blood pressure
rs1363976	C	T	C	T	-0.0143329	0.000269144	0.557558	0.557558	FALSE	0.000667038	335700	26943	308757	0.686587	myopia	NA	NA	NA	NA	NA	NA	NA	0.00247985	7.48879e-09	317756	Diastolic blood pressure
rs1436138	G	A	G	A	-0.0156504	0.00100605	0.358412	0.358412	FALSE	0.000692575	335700	26943	308757	0.146331	myopia	NA	NA	NA	NA	NA	NA	NA	0.00257558	1.22998e-09	317756	Diastolic blood pressure
rs1446468	C	T	C	T	0.0176906	2.71534e-05	0.546136	0.546136	FALSE	0.000666712	335700	26943	308757	0.967513	myopia	NA	NA	NA	NA	NA	NA	NA	0.00247721	9.26417e-13	317756	Diastolic blood pressure
rs1450271	T	C	T	C	0.0197381	1.32938e-05	0.47208	0.47208	FALSE	0.000662714	335700	26943	308757	0.983996	myopia	NA	NA	NA	NA	NA	NA	NA	0.00246297	1.11457e-15	317756	Diastolic blood pressure
rs145681012	T	G	T	G	0.0529053	0.000727052	0.0204731	0.0204731	FALSE	0.00238692	335700	26943	308757	0.760672	myopia	NA	NA	NA	NA	NA	NA	NA	0.00889201	2.68828e-09	317756	Diastolic blood pressure
rs149453951	T	C	T	C	-0.0733007	0.000207025	0.02363	0.02363	FALSE	0.00224826	335700	26943	308757	0.926633	myopia	NA	NA	NA	NA	NA	NA	NA	0.00833171	1.40204e-18	317756	Diastolic blood pressure
rs1509966	A	G	A	G	-0.0205605	-4.0836e-05	0.499125	0.499125	FALSE	0.00066333	335700	26943	308757	0.950912	myopia	NA	NA	NA	NA	NA	NA	NA	0.00246482	7.3584e-17	317756	Diastolic blood pressure
rs1530558	C	T	C	T	-0.0212982	0.000473047	0.136004	0.136004	FALSE	0.000966946	335700	26943	308757	0.624688	myopia	NA	NA	NA	NA	NA	NA	NA	0.00358929	2.96292e-09	317756	Diastolic blood pressure
rs1579036	A	G	A	G	0.0192616	-0.00127725	0.319377	0.319377	FALSE	0.000710045	335700	26943	308757	0.0720475	myopia	NA	NA	NA	NA	NA	NA	NA	0.0026393	2.92793e-13	317756	Diastolic blood pressure
rs167479	T	G	T	G	-0.0266516	0.000250236	0.470348	0.470348	FALSE	0.000662557	335700	26943	308757	0.705667	myopia	NA	NA	NA	NA	NA	NA	NA	0.00246192	2.63446e-27	317756	Diastolic blood pressure
rs17717829	C	T	C	T	-0.0158655	9.589e-05	0.454791	0.454791	FALSE	0.000665574	335700	26943	308757	0.885444	myopia	NA	NA	NA	NA	NA	NA	NA	0.0024733	1.41301e-10	317756	Diastolic blood pressure
rs185373991	A	T	A	T	0.021389	0.000226052	0.121136	0.121136	TRUE	0.0010245	335700	26943	308757	0.825369	myopia	NA	NA	NA	NA	NA	NA	NA	0.00380734	1.93518e-08	317756	Diastolic blood pressure
rs1872167	T	C	T	C	-0.0220319	0.00304979	0.140135	0.140135	FALSE	0.000952036	335700	26943	308757	0.00135808	myopia	NA	NA	NA	NA	NA	NA	NA	0.00353733	4.71826e-10	317756	Diastolic blood pressure
rs1980235	A	G	A	G	0.0212603	0.0011241	0.672726	0.672726	FALSE	0.000706338	335700	26943	308757	0.111509	myopia	NA	NA	NA	NA	NA	NA	NA	0.00262567	5.64721e-16	317756	Diastolic blood pressure
rs2014590	T	C	T	C	-0.024481	-9.30172e-06	0.487316	0.487316	FALSE	0.000663128	335700	26943	308757	0.988808	myopia	NA	NA	NA	NA	NA	NA	NA	0.00246481	3.03848e-23	317756	Diastolic blood pressure
rs2049114	C	T	C	T	0.022006	-0.00166282	0.794173	0.794173	FALSE	0.000819931	335700	26943	308757	0.0425612	myopia	NA	NA	NA	NA	NA	NA	NA	0.00304646	5.07844e-13	317756	Diastolic blood pressure
rs208078	T	G	T	G	0.0149652	0.000696204	0.632853	0.632853	FALSE	0.000689456	335700	26943	308757	0.312598	myopia	NA	NA	NA	NA	NA	NA	NA	0.00256272	5.23892e-09	317756	Diastolic blood pressure
rs2207231	G	A	G	A	-0.0229835	-0.000213366	0.104913	0.104913	FALSE	0.0010829	335700	26943	308757	0.843803	myopia	NA	NA	NA	NA	NA	NA	NA	0.00402202	1.10182e-08	317756	Diastolic blood pressure
rs2238435	G	C	G	C	0.0141095	-0.00025953	0.615574	0.615574	TRUE	0.000682724	335700	26943	308757	0.703842	myopia	NA	NA	NA	NA	NA	NA	NA	0.00253738	2.68972e-08	317756	Diastolic blood pressure
rs2274224	C	G	C	G	-0.02348	-1.20265e-05	0.432255	0.432255	TRUE	0.000668096	335700	26943	308757	0.985638	myopia	NA	NA	NA	NA	NA	NA	NA	0.00248356	3.2768e-21	317756	Diastolic blood pressure
rs2301597	C	T	C	T	-0.0174863	0.00186991	0.576399	0.576399	FALSE	0.000671293	335700	26943	308757	0.00534417	myopia	NA	NA	NA	NA	NA	NA	NA	0.00249498	2.41193e-12	317756	Diastolic blood pressure
rs2305758	T	C	T	C	-0.0150552	0.00108118	0.282885	0.282885	FALSE	0.000733284	335700	26943	308757	0.140366	myopia	NA	NA	NA	NA	NA	NA	NA	0.00272521	3.30842e-08	317756	Diastolic blood pressure
rs2306363	T	G	T	G	-0.0215701	0.000564432	0.206635	0.206635	FALSE	0.000818515	335700	26943	308757	0.490458	myopia	NA	NA	NA	NA	NA	NA	NA	0.00304199	1.33629e-12	317756	Diastolic blood pressure
rs2493296	T	C	T	C	0.0280616	-0.000355163	0.137053	0.137053	FALSE	0.000965101	335700	26943	308757	0.712869	myopia	NA	NA	NA	NA	NA	NA	NA	0.00358361	4.87253e-15	317756	Diastolic blood pressure
rs2524080	T	A	T	A	0.0234248	-0.00163928	0.676199	0.676199	TRUE	0.000707719	335700	26943	308757	0.0205434	myopia	NA	NA	NA	NA	NA	NA	NA	0.00263147	5.52164e-19	317756	Diastolic blood pressure
rs2782652	C	T	C	T	0.0160318	0.000752177	0.454473	0.454473	FALSE	0.00066611	335700	26943	308757	0.258811	myopia	NA	NA	NA	NA	NA	NA	NA	0.00247491	9.32459e-11	317756	Diastolic blood pressure
rs2782980	C	T	C	T	0.0263625	0.00213688	0.721774	0.721774	FALSE	0.000738435	335700	26943	308757	0.00380647	myopia	NA	NA	NA	NA	NA	NA	NA	0.00274187	6.97456e-22	317756	Diastolic blood pressure
rs2836411	T	C	T	C	0.0197414	9.77222e-05	0.354258	0.354258	FALSE	0.000697996	335700	26943	308757	0.888657	myopia	NA	NA	NA	NA	NA	NA	NA	0.00259309	2.68392e-14	317756	Diastolic blood pressure
rs28406364	T	C	T	C	0.0171518	-0.00225907	0.376966	0.376966	FALSE	0.000686642	335700	26943	308757	0.00100191	myopia	NA	NA	NA	NA	NA	NA	NA	0.00255145	1.79068e-11	317756	Diastolic blood pressure
rs28545584	A	G	A	G	-0.0153862	-0.00175723	0.257489	0.257489	FALSE	0.000757148	335700	26943	308757	0.0202953	myopia	NA	NA	NA	NA	NA	NA	NA	0.00281487	4.60544e-08	317756	Diastolic blood pressure
rs28661492	T	C	T	C	-0.0176865	0.00128617	0.191942	0.191942	FALSE	0.000847636	335700	26943	308757	0.129177	myopia	NA	NA	NA	NA	NA	NA	NA	0.00314899	1.94961e-08	317756	Diastolic blood pressure
rs28667801	T	A	T	A	0.0152145	-0.00154216	0.406256	0.406256	TRUE	0.000677395	335700	26943	308757	0.0228102	myopia	NA	NA	NA	NA	NA	NA	NA	0.00251668	1.4915e-09	317756	Diastolic blood pressure
rs2979666	C	A	C	A	0.014711	-0.00109309	0.513817	0.513817	FALSE	0.000663386	335700	26943	308757	0.0994072	myopia	NA	NA	NA	NA	NA	NA	NA	0.00246534	2.41702e-09	317756	Diastolic blood pressure
rs3118904	A	G	A	G	0.0141159	-0.000557357	0.35234	0.35234	FALSE	0.00069588	335700	26943	308757	0.423168	myopia	NA	NA	NA	NA	NA	NA	NA	0.00258699	4.85975e-08	317756	Diastolic blood pressure
rs34004783	G	C	G	C	-0.0213318	-0.00071873	0.657707	0.657707	TRUE	0.000698882	335700	26943	308757	0.303762	myopia	NA	NA	NA	NA	NA	NA	NA	0.00259797	2.20297e-16	317756	Diastolic blood pressure
rs34039016	A	G	A	G	0.0178459	0.000626356	0.267066	0.267066	FALSE	0.000751177	335700	26943	308757	0.404376	myopia	NA	NA	NA	NA	NA	NA	NA	0.00279092	1.61534e-10	317756	Diastolic blood pressure
rs34165865	C	T	C	T	-0.0176617	0.000224964	0.198424	0.198424	FALSE	0.000837525	335700	26943	308757	0.788234	myopia	NA	NA	NA	NA	NA	NA	NA	0.00311118	1.37322e-08	317756	Diastolic blood pressure
rs343011	G	T	G	T	-0.0205469	-0.000957896	0.766358	0.766358	FALSE	0.000783039	335700	26943	308757	0.221215	myopia	NA	NA	NA	NA	NA	NA	NA	0.00291055	1.67477e-12	317756	Diastolic blood pressure
rs34483452	A	C	A	C	0.02152	0.00115444	0.135156	0.135156	FALSE	0.000976039	335700	26943	308757	0.236897	myopia	NA	NA	NA	NA	NA	NA	NA	0.00362636	2.95352e-09	317756	Diastolic blood pressure
rs351365	C	T	C	T	0.0211163	-0.000867215	0.748758	0.748758	FALSE	0.000765546	335700	26943	308757	0.257296	myopia	NA	NA	NA	NA	NA	NA	NA	0.00284658	1.19081e-13	317756	Diastolic blood pressure
rs35213536	T	G	T	G	0.0186413	-0.00152228	0.243365	0.243365	FALSE	0.000771078	335700	26943	308757	0.0483578	myopia	NA	NA	NA	NA	NA	NA	NA	0.00286705	7.94342e-11	317756	Diastolic blood pressure
rs35346340	C	G	C	G	0.0269601	0.00051079	0.327353	0.327353	TRUE	0.000706252	335700	26943	308757	0.469532	myopia	NA	NA	NA	NA	NA	NA	NA	0.00262322	8.98095e-25	317756	Diastolic blood pressure
rs35444	G	A	G	A	-0.0197517	0.00119592	0.382529	0.382529	FALSE	0.000679646	335700	26943	308757	0.0784737	myopia	NA	NA	NA	NA	NA	NA	NA	0.00252509	5.20844e-15	317756	Diastolic blood pressure
rs35479618	A	G	A	G	0.0667978	-0.00158702	0.0173503	0.0173503	FALSE	0.00253298	335700	26943	308757	0.530961	myopia	NA	NA	NA	NA	NA	NA	NA	0.00939134	1.14032e-12	317756	Diastolic blood pressure
rs35552228	G	T	G	T	0.0165385	-0.000376169	0.245837	0.245837	FALSE	0.000767377	335700	26943	308757	0.623992	myopia	NA	NA	NA	NA	NA	NA	NA	0.00285219	6.69575e-09	317756	Diastolic blood pressure
rs35807464	A	G	A	G	0.0355957	0.000421875	0.0662027	0.0662027	FALSE	0.00133238	335700	26943	308757	0.751522	myopia	NA	NA	NA	NA	NA	NA	NA	0.00495404	6.72656e-13	317756	Diastolic blood pressure
rs3789592	G	A	G	A	0.0166677	0.00030506	0.5598	0.5598	FALSE	0.000666352	335700	26943	308757	0.647092	myopia	NA	NA	NA	NA	NA	NA	NA	0.00247692	1.70873e-11	317756	Diastolic blood pressure
rs3812	C	G	C	G	-0.0146185	7.09952e-05	0.626786	0.626786	TRUE	0.00068599	335700	26943	308757	0.917572	myopia	NA	NA	NA	NA	NA	NA	NA	0.00254997	9.88747e-09	317756	Diastolic blood pressure
rs3827750	T	C	T	C	0.028065	0.000105247	0.110579	0.110579	FALSE	0.00105592	335700	26943	308757	0.920604	myopia	NA	NA	NA	NA	NA	NA	NA	0.00392701	8.91078e-13	317756	Diastolic blood pressure
rs3851374	G	A	G	A	0.0176384	0.000480065	0.820376	0.820376	FALSE	0.00086322	335700	26943	308757	0.57812	myopia	NA	NA	NA	NA	NA	NA	NA	0.00320805	3.84041e-08	317756	Diastolic blood pressure
rs39281	G	A	G	A	-0.0159581	-0.000150473	0.531932	0.531932	FALSE	0.000666948	335700	26943	308757	0.821502	myopia	NA	NA	NA	NA	NA	NA	NA	0.00247924	1.223e-10	317756	Diastolic blood pressure
rs3943093	T	C	T	C	0.0255094	-0.00210694	0.321614	0.321614	FALSE	0.000709694	335700	26943	308757	0.00298986	myopia	NA	NA	NA	NA	NA	NA	NA	0.00263584	3.7693e-22	317756	Diastolic blood pressure
rs4076877	T	C	T	C	-0.0332513	-0.00165693	0.0538586	0.0538586	FALSE	0.00151545	335700	26943	308757	0.274236	myopia	NA	NA	NA	NA	NA	NA	NA	0.00562615	3.42172e-09	317756	Diastolic blood pressure
rs4236489	A	G	A	G	0.0141696	0.000522458	0.50535	0.50535	FALSE	0.000665225	335700	26943	308757	0.432228	myopia	NA	NA	NA	NA	NA	NA	NA	0.00247285	1.00486e-08	317756	Diastolic blood pressure
rs4305701	A	C	A	C	0.0150408	0.000171434	0.384883	0.384883	FALSE	0.00068016	335700	26943	308757	0.801003	myopia	NA	NA	NA	NA	NA	NA	NA	0.0025278	2.68143e-09	317756	Diastolic blood pressure
rs4476839	A	G	A	G	-0.0212811	0.00198564	0.87075	0.87075	FALSE	0.000987868	335700	26943	308757	0.0444296	myopia	NA	NA	NA	NA	NA	NA	NA	0.00367041	6.71641e-09	317756	Diastolic blood pressure
rs4507656	G	C	G	C	0.0151028	0.000607844	0.305238	0.305238	TRUE	0.000727193	335700	26943	308757	0.403224	myopia	NA	NA	NA	NA	NA	NA	NA	0.00270166	2.26988e-08	317756	Diastolic blood pressure
rs4762921	A	G	A	G	0.0255139	0.000287989	0.718076	0.718076	FALSE	0.000735502	335700	26943	308757	0.695388	myopia	NA	NA	NA	NA	NA	NA	NA	0.00273326	1.0198e-20	317756	Diastolic blood pressure
rs4835948	C	T	C	T	0.0143048	-0.00129694	0.468775	0.468775	FALSE	0.000669933	335700	26943	308757	0.0528786	myopia	NA	NA	NA	NA	NA	NA	NA	0.00249009	9.21703e-09	317756	Diastolic blood pressure
rs488834	T	C	T	C	-0.0174116	0.00230929	0.766564	0.766564	FALSE	0.00078157	335700	26943	308757	0.00313009	myopia	NA	NA	NA	NA	NA	NA	NA	0.00290555	2.0681e-09	317756	Diastolic blood pressure
rs4919493	C	T	C	T	0.0231288	-0.00127032	0.887079	0.887079	FALSE	0.00104589	335700	26943	308757	0.224529	myopia	NA	NA	NA	NA	NA	NA	NA	0.0038859	2.65196e-09	317756	Diastolic blood pressure
rs4923915	T	C	T	C	0.0187281	0.000339241	0.336333	0.336333	FALSE	0.000704781	335700	26943	308757	0.630273	myopia	NA	NA	NA	NA	NA	NA	NA	0.00261996	8.80844e-13	317756	Diastolic blood pressure
rs504691	A	C	A	C	-0.0152561	0.000932263	0.396558	0.396558	FALSE	0.000679311	335700	26943	308757	0.169951	myopia	NA	NA	NA	NA	NA	NA	NA	0.00252452	1.51288e-09	317756	Diastolic blood pressure
rs507666	A	G	A	G	-0.0207113	-0.000659611	0.186191	0.186191	FALSE	0.000852032	335700	26943	308757	0.438835	myopia	NA	NA	NA	NA	NA	NA	NA	0.0031598	5.58639e-11	317756	Diastolic blood pressure
rs55857306	A	G	A	G	-0.0393078	-0.00135658	0.163974	0.163974	FALSE	0.000894475	335700	26943	308757	0.129362	myopia	NA	NA	NA	NA	NA	NA	NA	0.00332524	3.08695e-32	317756	Diastolic blood pressure
rs56206297	T	G	T	G	0.0210605	-0.000991648	0.163113	0.163113	FALSE	0.000898489	335700	26943	308757	0.269731	myopia	NA	NA	NA	NA	NA	NA	NA	0.00334089	2.90719e-10	317756	Diastolic blood pressure
rs56256623	A	C	A	C	-0.0210109	0.000310045	0.187047	0.187047	FALSE	0.000850768	335700	26943	308757	0.715537	myopia	NA	NA	NA	NA	NA	NA	NA	0.00316481	3.16471e-11	317756	Diastolic blood pressure
rs58407878	A	T	A	T	0.0198877	0.00142837	0.140488	0.140488	TRUE	0.000954258	335700	26943	308757	0.134436	myopia	NA	NA	NA	NA	NA	NA	NA	0.0035431	1.98905e-08	317756	Diastolic blood pressure
rs59549190	A	G	A	G	-0.017764	-0.00101842	0.340498	0.340498	FALSE	0.00070416	335700	26943	308757	0.148096	myopia	NA	NA	NA	NA	NA	NA	NA	0.00261821	1.16458e-11	317756	Diastolic blood pressure
rs597808	G	A	G	A	-0.0383873	-0.00179191	0.516619	0.516619	FALSE	0.000664519	335700	26943	308757	0.0070064	myopia	NA	NA	NA	NA	NA	NA	NA	0.00246891	1.71155e-54	317756	Diastolic blood pressure
rs6001795	A	G	A	G	-0.0174505	-0.00119437	0.202517	0.202517	FALSE	0.000825519	335700	26943	308757	0.147951	myopia	NA	NA	NA	NA	NA	NA	NA	0.00306838	1.29238e-08	317756	Diastolic blood pressure
rs6026731	T	C	T	C	0.0344523	0.000568434	0.107831	0.107831	FALSE	0.00107109	335700	26943	308757	0.595621	myopia	NA	NA	NA	NA	NA	NA	NA	0.0039792	4.81908e-18	317756	Diastolic blood pressure
rs604723	C	T	C	T	0.0342291	-0.000306757	0.724339	0.724339	FALSE	0.000745653	335700	26943	308757	0.680785	myopia	NA	NA	NA	NA	NA	NA	NA	0.00277107	4.82335e-35	317756	Diastolic blood pressure
rs60687229	C	T	C	T	0.0195576	0.00248244	0.139581	0.139581	FALSE	0.000957989	335700	26943	308757	0.00956159	myopia	NA	NA	NA	NA	NA	NA	NA	0.003562	4.00824e-08	317756	Diastolic blood pressure
rs6089970	T	C	T	C	-0.0161436	0.00133797	0.232066	0.232066	FALSE	0.000794989	335700	26943	308757	0.0923761	myopia	NA	NA	NA	NA	NA	NA	NA	0.00295625	4.74232e-08	317756	Diastolic blood pressure
rs60991988	G	T	G	T	0.0246853	-0.00102073	0.103882	0.103882	FALSE	0.00108874	335700	26943	308757	0.348484	myopia	NA	NA	NA	NA	NA	NA	NA	0.0040497	1.09168e-09	317756	Diastolic blood pressure
rs61148001	T	C	T	C	-0.0182281	0.000330394	0.211117	0.211117	FALSE	0.000815735	335700	26943	308757	0.685459	myopia	NA	NA	NA	NA	NA	NA	NA	0.00303349	1.86919e-09	317756	Diastolic blood pressure
rs62107917	A	G	A	G	0.0193214	-0.000199826	0.167673	0.167673	FALSE	0.000890615	335700	26943	308757	0.822471	myopia	NA	NA	NA	NA	NA	NA	NA	0.00330798	5.19903e-09	317756	Diastolic blood pressure
rs62217514	T	C	T	C	0.0189969	-0.00186454	0.745096	0.745096	FALSE	0.000762079	335700	26943	308757	0.0144196	myopia	NA	NA	NA	NA	NA	NA	NA	0.0028318	1.97065e-11	317756	Diastolic blood pressure
rs6271	T	C	T	C	-0.0363429	0.00281741	0.0738377	0.0738377	FALSE	0.00126457	335700	26943	308757	0.0258835	myopia	NA	NA	NA	NA	NA	NA	NA	0.00470161	1.0795e-14	317756	Diastolic blood pressure
rs6460541	G	A	G	A	0.0180623	-0.000216035	0.262421	0.262421	FALSE	0.000753334	335700	26943	308757	0.774287	myopia	NA	NA	NA	NA	NA	NA	NA	0.00279944	1.10475e-10	317756	Diastolic blood pressure
rs6487076	G	A	G	A	-0.0162027	0.000181719	0.223573	0.223573	FALSE	0.000796371	335700	26943	308757	0.819504	myopia	NA	NA	NA	NA	NA	NA	NA	0.00296104	4.4543e-08	317756	Diastolic blood pressure
rs6490019	G	A	G	A	0.0160131	0.00103188	0.622833	0.622833	FALSE	0.000683773	335700	26943	308757	0.131276	myopia	NA	NA	NA	NA	NA	NA	NA	0.00254103	2.94543e-10	317756	Diastolic blood pressure
rs650724	A	G	A	G	-0.0245025	0.000784589	0.0921904	0.0921904	FALSE	0.00115044	335700	26943	308757	0.495244	myopia	NA	NA	NA	NA	NA	NA	NA	0.00426754	9.38727e-09	317756	Diastolic blood pressure
rs6565192	C	T	C	T	0.0163855	0.000583721	0.466514	0.466514	FALSE	0.0006704	335700	26943	308757	0.383915	myopia	NA	NA	NA	NA	NA	NA	NA	0.00249168	4.83791e-11	317756	Diastolic blood pressure
rs6585256	C	A	C	A	0.0176812	0.000319963	0.732235	0.732235	FALSE	0.00076129	335700	26943	308757	0.674273	myopia	NA	NA	NA	NA	NA	NA	NA	0.00282846	4.07887e-10	317756	Diastolic blood pressure
rs66682451	G	A	G	A	-0.016569	-0.00101344	0.276859	0.276859	FALSE	0.000740163	335700	26943	308757	0.170932	myopia	NA	NA	NA	NA	NA	NA	NA	0.00274794	1.64551e-09	317756	Diastolic blood pressure
rs66887589	C	T	C	T	0.0146337	-0.000304577	0.472653	0.472653	FALSE	0.000664142	335700	26943	308757	0.64652	myopia	NA	NA	NA	NA	NA	NA	NA	0.00246825	3.05507e-09	317756	Diastolic blood pressure
rs6708660	C	T	C	T	-0.0169203	0.000267226	0.404421	0.404421	FALSE	0.000676803	335700	26943	308757	0.692964	myopia	NA	NA	NA	NA	NA	NA	NA	0.00251463	1.71405e-11	317756	Diastolic blood pressure
rs673791	G	C	G	C	0.0174222	-0.000214616	0.620737	0.620737	TRUE	0.000683012	335700	26943	308757	0.753355	myopia	NA	NA	NA	NA	NA	NA	NA	0.00253809	6.69529e-12	317756	Diastolic blood pressure
rs6770911	C	A	C	A	0.0165127	-0.000884501	0.704599	0.704599	FALSE	0.000730963	335700	26943	308757	0.226261	myopia	NA	NA	NA	NA	NA	NA	NA	0.00271623	1.20862e-09	317756	Diastolic blood pressure
rs6771928	A	G	A	G	0.033316	-0.000425357	0.143547	0.143547	FALSE	0.000949944	335700	26943	308757	0.654319	myopia	NA	NA	NA	NA	NA	NA	NA	0.0035281	3.64408e-21	317756	Diastolic blood pressure
rs6804765	G	A	G	A	0.0167789	0.000435602	0.582915	0.582915	FALSE	0.00067094	335700	26943	308757	0.516183	myopia	NA	NA	NA	NA	NA	NA	NA	0.00249287	1.69077e-11	317756	Diastolic blood pressure
rs6923947	A	G	A	G	0.0224642	0.000682636	0.447291	0.447291	FALSE	0.000666523	335700	26943	308757	0.305753	myopia	NA	NA	NA	NA	NA	NA	NA	0.00247581	1.15896e-19	317756	Diastolic blood pressure
rs6983488	A	C	A	C	-0.0143676	-0.000545403	0.36146	0.36146	FALSE	0.000689847	335700	26943	308757	0.42917	myopia	NA	NA	NA	NA	NA	NA	NA	0.00256442	2.11226e-08	317756	Diastolic blood pressure
rs7129204	C	G	C	G	0.0259446	-0.000331044	0.119974	0.119974	TRUE	0.00101907	335700	26943	308757	0.745295	myopia	NA	NA	NA	NA	NA	NA	NA	0.0037871	7.3573e-12	317756	Diastolic blood pressure
rs71532343	C	T	C	T	0.0204433	0.00306996	0.172481	0.172481	FALSE	0.000876151	335700	26943	308757	0.000458521	myopia	NA	NA	NA	NA	NA	NA	NA	0.00325707	3.46539e-10	317756	Diastolic blood pressure
rs7173751	A	G	A	G	0.0156839	0.000495328	0.447902	0.447902	FALSE	0.000666358	335700	26943	308757	0.457279	myopia	NA	NA	NA	NA	NA	NA	NA	0.00247617	2.39291e-10	317756	Diastolic blood pressure
rs7199293	A	G	A	G	0.013594	-0.00139652	0.528857	0.528857	FALSE	0.000667519	335700	26943	308757	0.0364298	myopia	NA	NA	NA	NA	NA	NA	NA	0.00248127	4.28917e-08	317756	Diastolic blood pressure
rs7200432	A	G	A	G	-0.0147752	0.000611165	0.299598	0.299598	FALSE	0.000724878	335700	26943	308757	0.399157	myopia	NA	NA	NA	NA	NA	NA	NA	0.00269461	4.17947e-08	317756	Diastolic blood pressure
rs7217916	G	A	G	A	-0.0145612	-0.000750897	0.614728	0.614728	FALSE	0.000681853	335700	26943	308757	0.270784	myopia	NA	NA	NA	NA	NA	NA	NA	0.00253369	9.09035e-09	317756	Diastolic blood pressure
rs7258382	C	T	C	T	-0.019307	0.000186069	0.164358	0.164358	FALSE	0.000891943	335700	26943	308757	0.834752	myopia	NA	NA	NA	NA	NA	NA	NA	0.0033143	5.7044e-09	317756	Diastolic blood pressure
rs72654647	A	G	A	G	0.0167804	-0.000931235	0.24526	0.24526	FALSE	0.000771954	335700	26943	308757	0.22769	myopia	NA	NA	NA	NA	NA	NA	NA	0.00286865	4.93276e-09	317756	Diastolic blood pressure
rs72677850	A	G	A	G	-0.0572747	-0.00545361	0.0191578	0.0191578	FALSE	0.00248304	335700	26943	308757	0.0280681	myopia	NA	NA	NA	NA	NA	NA	NA	0.00928244	6.82771e-10	317756	Diastolic blood pressure
rs72812818	C	G	C	G	-0.0231747	0.000194834	0.301966	0.301966	TRUE	0.000721761	335700	26943	308757	0.787205	myopia	NA	NA	NA	NA	NA	NA	NA	0.0026819	5.58977e-18	317756	Diastolic blood pressure
rs72831343	G	T	G	T	-0.0326703	2.24791e-05	0.145717	0.145717	FALSE	0.000936947	335700	26943	308757	0.980859	myopia	NA	NA	NA	NA	NA	NA	NA	0.00348198	6.47178e-21	317756	Diastolic blood pressure
rs72834627	C	G	C	G	0.0282691	0.00109711	0.121004	0.121004	TRUE	0.00101544	335700	26943	308757	0.279952	myopia	NA	NA	NA	NA	NA	NA	NA	0.00377394	6.87293e-14	317756	Diastolic blood pressure
rs72854462	G	A	G	A	0.025046	0.00074307	0.251005	0.251005	FALSE	0.000767105	335700	26943	308757	0.332711	myopia	NA	NA	NA	NA	NA	NA	NA	0.00284969	1.51584e-18	317756	Diastolic blood pressure
rs72936986	C	A	C	A	-0.0188083	0.00248587	0.279024	0.279024	FALSE	0.000738853	335700	26943	308757	0.000766903	myopia	NA	NA	NA	NA	NA	NA	NA	0.00274383	7.1561e-12	317756	Diastolic blood pressure
rs73030276	T	C	T	C	-0.0158215	0.00100478	0.269577	0.269577	FALSE	0.000755153	335700	26943	308757	0.183331	myopia	NA	NA	NA	NA	NA	NA	NA	0.00280372	1.67195e-08	317756	Diastolic blood pressure
rs73033340	G	A	G	A	-0.0410711	0.0011276	0.0315659	0.0315659	FALSE	0.00189473	335700	26943	308757	0.551758	myopia	NA	NA	NA	NA	NA	NA	NA	0.00704475	5.54719e-09	317756	Diastolic blood pressure
rs7338606	T	C	T	C	0.0197392	0.000156764	0.216396	0.216396	FALSE	0.000806842	335700	26943	308757	0.845947	myopia	NA	NA	NA	NA	NA	NA	NA	0.00299977	4.70369e-11	317756	Diastolic blood pressure
rs73606412	T	C	T	C	-0.0236635	-0.00160362	0.156967	0.156967	FALSE	0.000913507	335700	26943	308757	0.0791825	myopia	NA	NA	NA	NA	NA	NA	NA	0.00339456	3.15289e-12	317756	Diastolic blood pressure
rs7373878	T	G	T	G	-0.0141722	-0.000592749	0.621265	0.621265	FALSE	0.000683277	335700	26943	308757	0.385663	myopia	NA	NA	NA	NA	NA	NA	NA	0.00253981	2.40672e-08	317756	Diastolic blood pressure
rs741066	T	C	T	C	0.015643	-0.000900778	0.298612	0.298612	FALSE	0.000723551	335700	26943	308757	0.213155	myopia	NA	NA	NA	NA	NA	NA	NA	0.00268815	5.91633e-09	317756	Diastolic blood pressure
rs74444983	C	T	C	T	0.0171686	-0.00156017	0.259592	0.259592	FALSE	0.000757973	335700	26943	308757	0.0395574	myopia	NA	NA	NA	NA	NA	NA	NA	0.00281754	1.10624e-09	317756	Diastolic blood pressure
rs7500448	G	A	G	A	0.0203754	-0.000239797	0.253933	0.253933	FALSE	0.000766103	335700	26943	308757	0.754274	myopia	NA	NA	NA	NA	NA	NA	NA	0.00284689	8.25879e-13	317756	Diastolic blood pressure
rs751984	C	T	C	T	-0.03545	-0.00165024	0.114937	0.114937	FALSE	0.00104428	335700	26943	308757	0.114047	myopia	NA	NA	NA	NA	NA	NA	NA	0.0038778	6.17785e-20	317756	Diastolic blood pressure
rs75531890	T	C	T	C	0.0328536	-0.000678102	0.0603916	0.0603916	FALSE	0.00139436	335700	26943	308757	0.626742	myopia	NA	NA	NA	NA	NA	NA	NA	0.00518522	2.36091e-10	317756	Diastolic blood pressure
rs7613528	T	C	T	C	0.0168478	0.000544022	0.263141	0.263141	FALSE	0.000750103	335700	26943	308757	0.468291	myopia	NA	NA	NA	NA	NA	NA	NA	0.0027893	1.54126e-09	317756	Diastolic blood pressure
rs76438269	G	A	G	A	0.0319532	-0.00152042	0.0621888	0.0621888	FALSE	0.0013771	335700	26943	308757	0.269561	myopia	NA	NA	NA	NA	NA	NA	NA	0.00512054	4.37536e-10	317756	Diastolic blood pressure
rs7744284	T	C	T	C	-0.0140121	-0.00189183	0.522368	0.522368	FALSE	0.000662593	335700	26943	308757	0.00430142	myopia	NA	NA	NA	NA	NA	NA	NA	0.00246248	1.2698e-08	317756	Diastolic blood pressure
rs77924615	A	G	A	G	-0.022895	-0.000230704	0.197831	0.197831	FALSE	0.000838675	335700	26943	308757	0.783254	myopia	NA	NA	NA	NA	NA	NA	NA	0.00311678	2.05144e-13	317756	Diastolic blood pressure
rs7799613	G	C	G	C	-0.0138293	0.000399064	0.598758	0.598758	TRUE	0.000680153	335700	26943	308757	0.557387	myopia	NA	NA	NA	NA	NA	NA	NA	0.00252877	4.53483e-08	317756	Diastolic blood pressure
rs78378222	G	T	G	T	0.0682379	-0.00257345	0.0125742	0.0125742	FALSE	0.00302124	335700	26943	308757	0.394335	myopia	NA	NA	NA	NA	NA	NA	NA	0.0112124	1.15938e-09	317756	Diastolic blood pressure
rs7837979	T	C	T	C	0.0223219	-0.00104672	0.425593	0.425593	FALSE	0.000672506	335700	26943	308757	0.119604	myopia	NA	NA	NA	NA	NA	NA	NA	0.002498	4.06031e-19	317756	Diastolic blood pressure
rs78473917	C	T	C	T	-0.0230872	-0.00107623	0.148716	0.148716	FALSE	0.000931495	335700	26943	308757	0.247937	myopia	NA	NA	NA	NA	NA	NA	NA	0.00346377	2.64504e-11	317756	Diastolic blood pressure
rs78845099	T	A	T	A	-0.0278065	-0.000404596	0.275508	0.275508	TRUE	0.000743871	335700	26943	308757	0.586506	myopia	NA	NA	NA	NA	NA	NA	NA	0.0027639	8.31867e-24	317756	Diastolic blood pressure
rs7911644	T	C	T	C	0.0155101	-0.000349024	0.329034	0.329034	FALSE	0.000706368	335700	26943	308757	0.621228	myopia	NA	NA	NA	NA	NA	NA	NA	0.00262533	3.46939e-09	317756	Diastolic blood pressure
rs8081273	T	C	T	C	-0.0151008	0.000183244	0.375705	0.375705	FALSE	0.000687328	335700	26943	308757	0.789774	myopia	NA	NA	NA	NA	NA	NA	NA	0.00255673	3.50212e-09	317756	Diastolic blood pressure
rs810057	C	T	C	T	0.0189754	-0.00163194	0.337873	0.337873	FALSE	0.000700637	335700	26943	308757	0.019848	myopia	NA	NA	NA	NA	NA	NA	NA	0.00260185	3.03729e-13	317756	Diastolic blood pressure
rs8111686	A	G	A	G	0.0234167	0.00140942	0.329701	0.329701	FALSE	0.000706417	335700	26943	308757	0.046026	myopia	NA	NA	NA	NA	NA	NA	NA	0.00262565	4.7535e-19	317756	Diastolic blood pressure
rs836179	G	A	G	A	0.0203216	0.000829082	0.367815	0.367815	FALSE	0.000686864	335700	26943	308757	0.227412	myopia	NA	NA	NA	NA	NA	NA	NA	0.00255291	1.72362e-15	317756	Diastolic blood pressure
rs882624	T	C	T	C	-0.0187304	0.0004042	0.333312	0.333312	FALSE	0.00070218	335700	26943	308757	0.564861	myopia	NA	NA	NA	NA	NA	NA	NA	0.00260878	6.99745e-13	317756	Diastolic blood pressure
rs889509	G	A	G	A	-0.0212673	-0.000590727	0.41744	0.41744	FALSE	0.000678676	335700	26943	308757	0.384076	myopia	NA	NA	NA	NA	NA	NA	NA	0.00252197	3.38855e-17	317756	Diastolic blood pressure
rs891511	A	G	A	G	-0.0238878	0.000570668	0.319374	0.319374	FALSE	0.000717333	335700	26943	308757	0.4263	myopia	NA	NA	NA	NA	NA	NA	NA	0.00266726	3.38598e-19	317756	Diastolic blood pressure
rs916880	A	G	A	G	0.0285119	0.000245736	0.925891	0.925891	FALSE	0.00126982	335700	26943	308757	0.846552	myopia	NA	NA	NA	NA	NA	NA	NA	0.0047247	1.59481e-09	317756	Diastolic blood pressure
rs9296668	G	A	G	A	0.0179931	0.000418845	0.484033	0.484033	FALSE	0.000661539	335700	26943	308757	0.526645	myopia	NA	NA	NA	NA	NA	NA	NA	0.00245807	2.48537e-13	317756	Diastolic blood pressure
rs9352694	G	A	G	A	0.0181884	-0.00154909	0.390275	0.390275	FALSE	0.000682689	335700	26943	308757	0.0232629	myopia	NA	NA	NA	NA	NA	NA	NA	0.00253746	7.62847e-13	317756	Diastolic blood pressure
rs9548033	C	T	C	T	0.0140532	0.00164799	0.430445	0.430445	FALSE	0.000676303	335700	26943	308757	0.0148199	myopia	NA	NA	NA	NA	NA	NA	NA	0.00251421	2.27903e-08	317756	Diastolic blood pressure
rs9577891	T	C	T	C	-0.0134786	8.73773e-05	0.470233	0.470233	FALSE	0.00066451	335700	26943	308757	0.895387	myopia	NA	NA	NA	NA	NA	NA	NA	0.00246966	4.82735e-08	317756	Diastolic blood pressure
rs9689079	G	A	G	A	-0.0169803	-0.00127675	0.779847	0.779847	FALSE	0.000799322	335700	26943	308757	0.110201	myopia	NA	NA	NA	NA	NA	NA	NA	0.00297123	1.09862e-08	317756	Diastolic blood pressure
rs9773022	C	T	C	T	0.0141595	-0.000722478	0.460135	0.460135	FALSE	0.00066478	335700	26943	308757	0.27713	myopia	NA	NA	NA	NA	NA	NA	NA	0.00247065	9.9872e-09	317756	Diastolic blood pressure
rs9834975	T	A	T	A	0.0149353	0.000404913	0.444043	0.444043	TRUE	0.000666475	335700	26943	308757	0.54349	myopia	NA	NA	NA	NA	NA	NA	NA	0.00247725	1.65158e-09	317756	Diastolic blood pressure
rs997988	A	T	A	T	0.013852	0.000235793	0.40025	0.40025	TRUE	0.000675745	335700	26943	308757	0.727136	myopia	NA	NA	NA	NA	NA	NA	NA	0.0025114	3.47723e-08	317756	Diastolic blood pressure
rs1000423	T	C	T	C	0.0178076	0.00115213	0.735404	0.735404	FALSE	0.000750449	335700	26943	308757	0.124723	myopia	NA	NA	NA	NA	NA	NA	NA	0.00278823	1.69745e-10	317754	Systolic blood pressure
rs10029530	T	A	T	A	-0.0190254	-0.000769291	0.658635	0.658635	TRUE	0.000699264	335700	26943	308757	0.27127	myopia	NA	NA	NA	NA	NA	NA	NA	0.00259738	2.39715e-13	317754	Systolic blood pressure
rs10048404	T	C	T	C	-0.0149289	-0.0007295	0.366917	0.366917	FALSE	0.000686008	335700	26943	308757	0.287601	myopia	NA	NA	NA	NA	NA	NA	NA	0.00254738	4.61959e-09	317754	Systolic blood pressure
rs10269774	A	G	A	G	-0.0207764	0.00175216	0.323543	0.323543	FALSE	0.000708247	335700	26943	308757	0.0133634	myopia	NA	NA	NA	NA	NA	NA	NA	0.00263065	2.84715e-15	317754	Systolic blood pressure
rs10409243	T	C	T	C	-0.0153575	-0.000566829	0.602151	0.602151	FALSE	0.000684719	335700	26943	308757	0.407769	myopia	NA	NA	NA	NA	NA	NA	NA	0.00254436	1.58264e-09	317754	Systolic blood pressure
rs1047891	A	C	A	C	-0.016124	0.000294724	0.315673	0.315673	FALSE	0.000712078	335700	26943	308757	0.678953	myopia	NA	NA	NA	NA	NA	NA	NA	0.00264597	1.1038e-09	317754	Systolic blood pressure
rs1052486	G	A	G	A	0.0194526	-0.000751964	0.474786	0.474786	FALSE	0.00066316	335700	26943	308757	0.256833	myopia	NA	NA	NA	NA	NA	NA	NA	0.00246342	2.8755e-15	317754	Systolic blood pressure
rs10769253	A	G	A	G	-0.0239366	0.00203604	0.176767	0.176767	FALSE	0.000869189	335700	26943	308757	0.0191579	myopia	NA	NA	NA	NA	NA	NA	NA	0.00323052	1.27069e-13	317754	Systolic blood pressure
rs10817007	G	T	G	T	0.022057	-9.64884e-05	0.128175	0.128175	FALSE	0.000991735	335700	26943	308757	0.922494	myopia	NA	NA	NA	NA	NA	NA	NA	0.00368018	2.05643e-09	317754	Systolic blood pressure
rs10853912	T	C	T	C	0.0154364	-0.000110265	0.399386	0.399386	FALSE	0.00067824	335700	26943	308757	0.870853	myopia	NA	NA	NA	NA	NA	NA	NA	0.00252003	9.05204e-10	317754	Systolic blood pressure
rs10857147	T	A	T	A	0.0371231	-0.000280961	0.292191	0.292191	TRUE	0.000731068	335700	26943	308757	0.700745	myopia	NA	NA	NA	NA	NA	NA	NA	0.00271344	1.35285e-42	317754	Systolic blood pressure
rs10883543	T	G	T	G	0.0310023	-0.00126708	0.887598	0.887598	FALSE	0.00105576	335700	26943	308757	0.23008	myopia	NA	NA	NA	NA	NA	NA	NA	0.00392092	2.64746e-15	317754	Systolic blood pressure
rs10883948	T	G	T	G	-0.0135428	0.00126286	0.503542	0.503542	FALSE	0.000662273	335700	26943	308757	0.0565398	myopia	NA	NA	NA	NA	NA	NA	NA	0.00246033	3.70614e-08	317754	Systolic blood pressure
rs11070245	G	T	G	T	0.0165231	0.000980896	0.530346	0.530346	FALSE	0.000665204	335700	26943	308757	0.140327	myopia	NA	NA	NA	NA	NA	NA	NA	0.00247084	2.27832e-11	317754	Systolic blood pressure
rs11170386	T	C	T	C	-0.0169143	0.000729121	0.2876	0.2876	FALSE	0.000733237	335700	26943	308757	0.320035	myopia	NA	NA	NA	NA	NA	NA	NA	0.00272319	5.26389e-10	317754	Systolic blood pressure
rs11191580	C	T	C	T	-0.0511039	-0.000683011	0.076747	0.076747	FALSE	0.00124051	335700	26943	308757	0.581916	myopia	NA	NA	NA	NA	NA	NA	NA	0.00460809	1.41954e-28	317754	Systolic blood pressure
rs11214436	T	G	T	G	-0.0154951	0.000813996	0.382494	0.382494	FALSE	0.0006833	335700	26943	308757	0.233548	myopia	NA	NA	NA	NA	NA	NA	NA	0.00253839	1.03365e-09	317754	Systolic blood pressure
rs11527181	G	A	G	A	-0.0183656	-5.28502e-05	0.433889	0.433889	FALSE	0.000670345	335700	26943	308757	0.93716	myopia	NA	NA	NA	NA	NA	NA	NA	0.00248933	1.61379e-13	317754	Systolic blood pressure
rs11616710	T	C	T	C	0.0261928	-0.000888675	0.100975	0.100975	FALSE	0.00116392	335700	26943	308757	0.445153	myopia	NA	NA	NA	NA	NA	NA	NA	0.00432434	1.38785e-09	317754	Systolic blood pressure
rs11629120	C	T	C	T	0.0139846	-0.000180578	0.413676	0.413676	FALSE	0.000675353	335700	26943	308757	0.789174	myopia	NA	NA	NA	NA	NA	NA	NA	0.00250806	2.46475e-08	317754	Systolic blood pressure
rs11641308	C	T	C	T	0.0180846	9.96797e-05	0.653226	0.653226	FALSE	0.000703939	335700	26943	308757	0.887394	myopia	NA	NA	NA	NA	NA	NA	NA	0.00261519	4.68012e-12	317754	Systolic blood pressure
rs116734066	T	C	T	C	-0.0278483	-0.00241403	0.0925077	0.0925077	FALSE	0.00114699	335700	26943	308757	0.0353204	myopia	NA	NA	NA	NA	NA	NA	NA	0.00426472	6.59031e-11	317754	Systolic blood pressure
rs11874	A	G	A	G	0.026548	0.000980969	0.136912	0.136912	FALSE	0.000962527	335700	26943	308757	0.308128	myopia	NA	NA	NA	NA	NA	NA	NA	0.00357514	1.12437e-13	317754	Systolic blood pressure
rs11874246	T	C	T	C	0.0168837	0.000811548	0.293884	0.293884	FALSE	0.000726537	335700	26943	308757	0.263992	myopia	NA	NA	NA	NA	NA	NA	NA	0.00270012	4.03327e-10	317754	Systolic blood pressure
rs12258967	G	C	G	C	-0.0314431	-5.32779e-05	0.297673	0.297673	TRUE	0.000724999	335700	26943	308757	0.941419	myopia	NA	NA	NA	NA	NA	NA	NA	0.00269308	1.72541e-31	317754	Systolic blood pressure
rs1229984	C	T	C	T	0.0518896	-0.00465543	0.977549	0.977549	FALSE	0.00223616	335700	26943	308757	0.0373541	myopia	NA	NA	NA	NA	NA	NA	NA	0.00825683	3.29439e-10	317754	Systolic blood pressure
rs1250259	A	T	A	T	-0.0188452	0.000499419	0.735684	0.735684	TRUE	0.000752449	335700	26943	308757	0.506867	myopia	NA	NA	NA	NA	NA	NA	NA	0.00279529	1.56728e-11	317754	Systolic blood pressure
rs12656497	C	T	C	T	0.0317284	0.000849214	0.596357	0.596357	FALSE	0.000675093	335700	26943	308757	0.208421	myopia	NA	NA	NA	NA	NA	NA	NA	0.00250772	1.10947e-36	317754	Systolic blood pressure
rs12694861	A	G	A	G	0.0137128	-0.000487606	0.604693	0.604693	FALSE	0.000675854	335700	26943	308757	0.470623	myopia	NA	NA	NA	NA	NA	NA	NA	0.00251134	4.75505e-08	317754	Systolic blood pressure
rs12714414	C	T	C	T	-0.0196594	0.00190821	0.160321	0.160321	FALSE	0.000958531	335700	26943	308757	0.046508	myopia	NA	NA	NA	NA	NA	NA	NA	0.00356037	3.35937e-08	317754	Systolic blood pressure
rs12967060	T	C	T	C	0.0166789	0.00043882	0.267484	0.267484	FALSE	0.000750835	335700	26943	308757	0.558923	myopia	NA	NA	NA	NA	NA	NA	NA	0.00278865	2.22033e-09	317754	Systolic blood pressure
rs13016772	T	C	T	C	0.016147	-0.000662246	0.761577	0.761577	FALSE	0.000778329	335700	26943	308757	0.39485	myopia	NA	NA	NA	NA	NA	NA	NA	0.00289243	2.37275e-08	317754	Systolic blood pressure
rs13154549	G	A	G	A	0.0304527	0.00043149	0.0675832	0.0675832	FALSE	0.00132063	335700	26943	308757	0.743872	myopia	NA	NA	NA	NA	NA	NA	NA	0.0049085	5.50868e-10	317754	Systolic blood pressure
rs13436194	G	A	G	A	-0.0185522	-0.000444896	0.425995	0.425995	FALSE	0.000669112	335700	26943	308757	0.506111	myopia	NA	NA	NA	NA	NA	NA	NA	0.00248593	8.48841e-14	317754	Systolic blood pressure
rs137923903	T	C	T	C	-0.0626464	-0.0010503	0.013495	0.013495	FALSE	0.00290253	335700	26943	308757	0.717461	myopia	NA	NA	NA	NA	NA	NA	NA	0.0107511	5.65001e-09	317754	Systolic blood pressure
rs138110118	G	T	G	T	-0.0239016	0.00170609	0.114477	0.114477	FALSE	0.00105367	335700	26943	308757	0.105407	myopia	NA	NA	NA	NA	NA	NA	NA	0.00390812	9.61305e-10	317754	Systolic blood pressure
rs1436138	G	A	G	A	-0.0156605	0.00100605	0.358412	0.358412	FALSE	0.000692575	335700	26943	308757	0.146331	myopia	NA	NA	NA	NA	NA	NA	NA	0.00257426	1.17723e-09	317754	Systolic blood pressure
rs1438898	C	A	C	A	0.0157662	0.000725463	0.251051	0.251051	FALSE	0.000766985	335700	26943	308757	0.344219	myopia	NA	NA	NA	NA	NA	NA	NA	0.00284798	3.09826e-08	317754	Systolic blood pressure
rs144356415	G	A	G	A	0.0363591	2.27457e-05	0.0397999	0.0397999	FALSE	0.00169341	335700	26943	308757	0.989283	myopia	NA	NA	NA	NA	NA	NA	NA	0.00629046	7.47568e-09	317754	Systolic blood pressure
rs1530558	C	T	C	T	-0.0226888	0.000473047	0.136004	0.136004	FALSE	0.000966946	335700	26943	308757	0.624688	myopia	NA	NA	NA	NA	NA	NA	NA	0.00358742	2.54317e-10	317754	Systolic blood pressure
rs1543270	T	C	T	C	-0.0158613	0.00081861	0.455016	0.455016	FALSE	0.000666471	335700	26943	308757	0.219345	myopia	NA	NA	NA	NA	NA	NA	NA	0.00247507	1.47239e-10	317754	Systolic blood pressure
rs158172	G	A	G	A	-0.0174296	0.000727232	0.219112	0.219112	FALSE	0.000800701	335700	26943	308757	0.36375	myopia	NA	NA	NA	NA	NA	NA	NA	0.00297374	4.60034e-09	317754	Systolic blood pressure
rs1644318	C	T	C	T	0.0191463	-0.000515887	0.384598	0.384598	FALSE	0.000683266	335700	26943	308757	0.45023	myopia	NA	NA	NA	NA	NA	NA	NA	0.00253852	4.62943e-14	317754	Systolic blood pressure
rs167479	T	G	T	G	-0.0270206	0.000250236	0.470348	0.470348	FALSE	0.000662557	335700	26943	308757	0.705667	myopia	NA	NA	NA	NA	NA	NA	NA	0.00246064	4.76446e-28	317754	Systolic blood pressure
rs17011002	G	C	G	C	0.0285006	-0.000914511	0.1407	0.1407	TRUE	0.000956111	335700	26943	308757	0.338825	myopia	NA	NA	NA	NA	NA	NA	NA	0.00355146	1.01834e-15	317754	Systolic blood pressure
rs17056301	C	T	C	T	0.0187683	-0.000609089	0.254256	0.254256	FALSE	0.00076293	335700	26943	308757	0.424665	myopia	NA	NA	NA	NA	NA	NA	NA	0.00283266	3.46234e-11	317754	Systolic blood pressure
rs17173238	G	A	G	A	0.015442	0.0002151	0.28611	0.28611	FALSE	0.00073247	335700	26943	308757	0.769015	myopia	NA	NA	NA	NA	NA	NA	NA	0.0027207	1.38196e-08	317754	Systolic blood pressure
rs17535443	A	G	A	G	-0.0216879	0.000671612	0.27653	0.27653	FALSE	0.000741818	335700	26943	308757	0.365276	myopia	NA	NA	NA	NA	NA	NA	NA	0.00275386	3.40528e-15	317754	Systolic blood pressure
rs17677603	G	A	G	A	0.0179886	-0.000961358	0.394587	0.394587	FALSE	0.000680958	335700	26943	308757	0.158017	myopia	NA	NA	NA	NA	NA	NA	NA	0.00252831	1.1227e-12	317754	Systolic blood pressure
rs17759661	A	C	A	C	0.0176359	0.000264298	0.498101	0.498101	FALSE	0.000662349	335700	26943	308757	0.689871	myopia	NA	NA	NA	NA	NA	NA	NA	0.00246056	7.6575e-13	317754	Systolic blood pressure
rs1779240	A	G	A	G	-0.0189313	0.000504069	0.763859	0.763859	FALSE	0.000780751	335700	26943	308757	0.518526	myopia	NA	NA	NA	NA	NA	NA	NA	0.00290212	6.88907e-11	317754	Systolic blood pressure
rs1813742	T	C	T	C	0.0184874	-5.37167e-05	0.588185	0.588185	FALSE	0.000673272	335700	26943	308757	0.936409	myopia	NA	NA	NA	NA	NA	NA	NA	0.00249995	1.41653e-13	317754	Systolic blood pressure
rs1887320	A	G	A	G	0.0189434	0.000568878	0.476784	0.476784	FALSE	0.000663773	335700	26943	308757	0.391425	myopia	NA	NA	NA	NA	NA	NA	NA	0.00246586	1.56731e-14	317754	Systolic blood pressure
rs1925148	G	A	G	A	-0.0139708	0.0010765	0.560365	0.560365	FALSE	0.000667766	335700	26943	308757	0.106943	myopia	NA	NA	NA	NA	NA	NA	NA	0.00248034	1.77645e-08	317754	Systolic blood pressure
rs2004283	G	T	G	T	-0.0136737	-0.000256706	0.578123	0.578123	FALSE	0.000670164	335700	26943	308757	0.701684	myopia	NA	NA	NA	NA	NA	NA	NA	0.00248987	3.98274e-08	317754	Systolic blood pressure
rs2004776	T	C	T	C	0.0199156	-0.000613636	0.240432	0.240432	FALSE	0.000775362	335700	26943	308757	0.4287	myopia	NA	NA	NA	NA	NA	NA	NA	0.0028817	4.82004e-12	317754	Systolic blood pressure
rs2017199	A	G	A	G	-0.0147229	-0.00066835	0.300988	0.300988	FALSE	0.000725407	335700	26943	308757	0.356871	myopia	NA	NA	NA	NA	NA	NA	NA	0.00269573	4.72257e-08	317754	Systolic blood pressure
rs2052691	A	G	A	G	0.0189409	-0.000918705	0.287854	0.287854	FALSE	0.000731304	335700	26943	308757	0.209024	myopia	NA	NA	NA	NA	NA	NA	NA	0.00271718	3.15794e-12	317754	Systolic blood pressure
rs2076328	T	G	T	G	-0.0140455	0.000670351	0.500298	0.500298	FALSE	0.000663656	335700	26943	308757	0.312454	myopia	NA	NA	NA	NA	NA	NA	NA	0.00246578	1.22646e-08	317754	Systolic blood pressure
rs2102397	C	A	C	A	-0.0178007	-0.000486201	0.498839	0.498839	FALSE	0.000663514	335700	26943	308757	0.463701	myopia	NA	NA	NA	NA	NA	NA	NA	0.00246434	5.08515e-13	317754	Systolic blood pressure
rs210630	G	A	G	A	-0.0155289	-0.000508355	0.500672	0.500672	FALSE	0.000662877	335700	26943	308757	0.443147	myopia	NA	NA	NA	NA	NA	NA	NA	0.00246218	2.84905e-10	317754	Systolic blood pressure
rs2177843	T	C	T	C	0.0235752	-0.00218067	0.146396	0.146396	FALSE	0.000941855	335700	26943	308757	0.0205975	myopia	NA	NA	NA	NA	NA	NA	NA	0.00349606	1.55022e-11	317754	Systolic blood pressure
rs2240980	G	C	G	C	0.0150024	-0.00115945	0.293396	0.293396	TRUE	0.000726811	335700	26943	308757	0.110655	myopia	NA	NA	NA	NA	NA	NA	NA	0.00269963	2.7434e-08	317754	Systolic blood pressure
rs2249105	G	A	G	A	-0.0180332	-0.000106239	0.361063	0.361063	FALSE	0.000687998	335700	26943	308757	0.87728	myopia	NA	NA	NA	NA	NA	NA	NA	0.0025547	1.68259e-12	317754	Systolic blood pressure
rs2274224	C	G	C	G	-0.0246636	-1.20265e-05	0.432255	0.432255	TRUE	0.000668096	335700	26943	308757	0.985638	myopia	NA	NA	NA	NA	NA	NA	NA	0.00248225	2.92572e-23	317754	Systolic blood pressure
rs2288276	C	G	C	G	0.0240395	0.00142185	0.89739	0.89739	TRUE	0.00109188	335700	26943	308757	0.192845	myopia	NA	NA	NA	NA	NA	NA	NA	0.0040585	3.15965e-09	317754	Systolic blood pressure
rs2301597	C	T	C	T	-0.0230036	0.00186991	0.576399	0.576399	FALSE	0.000671293	335700	26943	308757	0.00534417	myopia	NA	NA	NA	NA	NA	NA	NA	0.00249356	2.84728e-20	317754	Systolic blood pressure
rs2303083	A	G	A	G	-0.0241753	-0.000491801	0.194525	0.194525	FALSE	0.000837442	335700	26943	308757	0.557026	myopia	NA	NA	NA	NA	NA	NA	NA	0.00311126	7.85558e-15	317754	Systolic blood pressure
rs2306526	T	C	T	C	-0.0157017	-0.000995828	0.524665	0.524665	FALSE	0.0006628	335700	26943	308757	0.13298	myopia	NA	NA	NA	NA	NA	NA	NA	0.00246215	1.80563e-10	317754	Systolic blood pressure
rs231708	C	G	C	G	-0.0147625	0.000959373	0.686651	0.686651	TRUE	0.000713181	335700	26943	308757	0.178561	myopia	NA	NA	NA	NA	NA	NA	NA	0.00265028	2.54694e-08	317754	Systolic blood pressure
rs2379829	C	G	C	G	-0.016781	0.000601358	0.732864	0.732864	TRUE	0.000748193	335700	26943	308757	0.421544	myopia	NA	NA	NA	NA	NA	NA	NA	0.00277666	1.50905e-09	317754	Systolic blood pressure
rs2423514	G	A	G	A	-0.0171119	0.00094212	0.462868	0.462868	FALSE	0.000663325	335700	26943	308757	0.155521	myopia	NA	NA	NA	NA	NA	NA	NA	0.00246339	3.75215e-12	317754	Systolic blood pressure
rs2447607	T	C	T	C	0.0173542	0.000973262	0.617609	0.617609	FALSE	0.000683061	335700	26943	308757	0.1542	myopia	NA	NA	NA	NA	NA	NA	NA	0.00253771	8.01499e-12	317754	Systolic blood pressure
rs2469997	C	G	C	G	-0.0196041	-0.000267801	0.815428	0.815428	TRUE	0.000853049	335700	26943	308757	0.753572	myopia	NA	NA	NA	NA	NA	NA	NA	0.00317246	6.4395e-10	317754	Systolic blood pressure
rs2472299	G	A	G	A	-0.0216685	-0.000245213	0.727931	0.727931	FALSE	0.000744193	335700	26943	308757	0.741777	myopia	NA	NA	NA	NA	NA	NA	NA	0.00276343	4.4772e-15	317754	Systolic blood pressure
rs2493296	T	C	T	C	0.0244079	-0.000355163	0.137053	0.137053	FALSE	0.000965101	335700	26943	308757	0.712869	myopia	NA	NA	NA	NA	NA	NA	NA	0.00358185	9.48787e-12	317754	Systolic blood pressure
rs2627316	G	A	G	A	0.0193488	0.000525226	0.470869	0.470869	FALSE	0.000663621	335700	26943	308757	0.42868	myopia	NA	NA	NA	NA	NA	NA	NA	0.00246506	4.19934e-15	317754	Systolic blood pressure
rs262986	A	G	A	G	-0.0137736	8.15533e-05	0.467816	0.467816	FALSE	0.000666831	335700	26943	308757	0.902662	myopia	NA	NA	NA	NA	NA	NA	NA	0.00247683	2.68463e-08	317754	Systolic blood pressure
rs2643826	T	C	T	C	0.0159963	-0.00027343	0.4525	0.4525	FALSE	0.00066686	335700	26943	308757	0.681787	myopia	NA	NA	NA	NA	NA	NA	NA	0.00247743	1.07071e-10	317754	Systolic blood pressure
rs268263	A	T	A	T	0.0301142	-0.000774803	0.75424	0.75424	TRUE	0.000775814	335700	26943	308757	0.317942	myopia	NA	NA	NA	NA	NA	NA	NA	0.00288142	1.46097e-25	317754	Systolic blood pressure
rs2721800	C	G	C	G	-0.01812	1.14284e-06	0.180727	0.180727	TRUE	0.000866656	335700	26943	308757	0.998948	myopia	NA	NA	NA	NA	NA	NA	NA	0.00322359	1.89929e-08	317754	Systolic blood pressure
rs2782980	C	T	C	T	0.0201907	0.00213688	0.721774	0.721774	FALSE	0.000738435	335700	26943	308757	0.00380647	myopia	NA	NA	NA	NA	NA	NA	NA	0.00274063	1.74695e-13	317754	Systolic blood pressure
rs28667801	T	A	T	A	0.013983	-0.00154216	0.406256	0.406256	TRUE	0.000677395	335700	26943	308757	0.0228102	myopia	NA	NA	NA	NA	NA	NA	NA	0.0025154	2.71622e-08	317754	Systolic blood pressure
rs2892796	A	G	A	G	-0.0270037	0.00116212	0.0777034	0.0777034	FALSE	0.00123825	335700	26943	308757	0.347977	myopia	NA	NA	NA	NA	NA	NA	NA	0.00460015	4.3578e-09	317754	Systolic blood pressure
rs2971608	C	T	C	T	0.0208577	5.56678e-05	0.221343	0.221343	FALSE	0.000801305	335700	26943	308757	0.944614	myopia	NA	NA	NA	NA	NA	NA	NA	0.00297458	2.35453e-12	317754	Systolic blood pressure
rs2977334	T	G	T	G	0.0163764	0.00128865	0.594551	0.594551	FALSE	0.000675252	335700	26943	308757	0.0563396	myopia	NA	NA	NA	NA	NA	NA	NA	0.00250833	6.64025e-11	317754	Systolic blood pressure
rs3184504	C	T	C	T	-0.0214833	-0.00176105	0.517816	0.517816	FALSE	0.00066246	335700	26943	308757	0.00785294	myopia	NA	NA	NA	NA	NA	NA	NA	0.00246058	2.53624e-18	317754	Systolic blood pressure
rs3211995	A	G	A	G	-0.0199247	0.000755871	0.158791	0.158791	FALSE	0.000909646	335700	26943	308757	0.406002	myopia	NA	NA	NA	NA	NA	NA	NA	0.00337795	3.67269e-09	317754	Systolic blood pressure
rs34727427	C	T	C	T	0.0147803	9.19641e-05	0.318561	0.318561	FALSE	0.000710678	335700	26943	308757	0.897039	myopia	NA	NA	NA	NA	NA	NA	NA	0.00264003	2.1638e-08	317754	Systolic blood pressure
rs34896506	C	T	C	T	0.0210641	8.05464e-05	0.176744	0.176744	FALSE	0.000866942	335700	26943	308757	0.925976	myopia	NA	NA	NA	NA	NA	NA	NA	0.00322274	6.32438e-11	317754	Systolic blood pressure
rs35021474	G	C	G	C	-0.0224026	-0.000745827	0.617081	0.617081	TRUE	0.000682793	335700	26943	308757	0.274694	myopia	NA	NA	NA	NA	NA	NA	NA	0.00253642	1.0298e-18	317754	Systolic blood pressure
rs35224044	T	C	T	C	0.0149764	-0.000971218	0.584644	0.584644	FALSE	0.000672137	335700	26943	308757	0.148467	myopia	NA	NA	NA	NA	NA	NA	NA	0.00249705	2.00424e-09	317754	Systolic blood pressure
rs35443	C	G	C	G	-0.0183143	0.00117413	0.382529	0.382529	TRUE	0.000679891	335700	26943	308757	0.0841789	myopia	NA	NA	NA	NA	NA	NA	NA	0.00252474	4.05728e-13	317754	Systolic blood pressure
rs35479618	A	G	A	G	0.0696913	-0.00158702	0.0173503	0.0173503	FALSE	0.00253298	335700	26943	308757	0.530961	myopia	NA	NA	NA	NA	NA	NA	NA	0.00938642	1.13321e-13	317754	Systolic blood pressure
rs35593046	T	G	T	G	-0.0163512	0.000223012	0.269679	0.269679	FALSE	0.000756725	335700	26943	308757	0.768218	myopia	NA	NA	NA	NA	NA	NA	NA	0.00281405	6.23258e-09	317754	Systolic blood pressure
rs365990	G	A	G	A	-0.0166463	0.000571239	0.369482	0.369482	FALSE	0.000684997	335700	26943	308757	0.404321	myopia	NA	NA	NA	NA	NA	NA	NA	0.00254437	6.06259e-11	317754	Systolic blood pressure
rs3781885	T	C	T	C	-0.014677	0.000344002	0.312544	0.312544	FALSE	0.000714327	335700	26943	308757	0.630108	myopia	NA	NA	NA	NA	NA	NA	NA	0.00265395	3.20074e-08	317754	Systolic blood pressure
rs3790604	A	C	A	C	0.0365493	-0.00123768	0.073854	0.073854	FALSE	0.00126866	335700	26943	308757	0.329272	myopia	NA	NA	NA	NA	NA	NA	NA	0.00471168	8.71049e-15	317754	Systolic blood pressure
rs3796205	C	G	C	G	-0.0172564	0.000454411	0.351128	0.351128	TRUE	0.000696096	335700	26943	308757	0.513886	myopia	NA	NA	NA	NA	NA	NA	NA	0.00258487	2.4608e-11	317754	Systolic blood pressure
rs3817581	T	C	T	C	0.0185236	-0.000361353	0.493028	0.493028	FALSE	0.000662853	335700	26943	308757	0.585652	myopia	NA	NA	NA	NA	NA	NA	NA	0.0024628	5.43519e-14	317754	Systolic blood pressure
rs3826537	G	A	G	A	0.0143161	0.0014333	0.427854	0.427854	FALSE	0.000669104	335700	26943	308757	0.0321842	myopia	NA	NA	NA	NA	NA	NA	NA	0.00248513	8.38472e-09	317754	Systolic blood pressure
rs4480845	C	T	C	T	-0.0199358	0.00136185	0.639509	0.639509	FALSE	0.000694321	335700	26943	308757	0.0498314	myopia	NA	NA	NA	NA	NA	NA	NA	0.00257828	1.05995e-14	317754	Systolic blood pressure
rs4639796	A	G	A	G	0.0193279	0.000550095	0.159456	0.159456	FALSE	0.000903057	335700	26943	308757	0.542427	myopia	NA	NA	NA	NA	NA	NA	NA	0.0033558	8.44164e-09	317754	Systolic blood pressure
rs4736135	T	C	T	C	-0.0169008	0.00146542	0.71422	0.71422	FALSE	0.000740868	335700	26943	308757	0.0479327	myopia	NA	NA	NA	NA	NA	NA	NA	0.00275145	8.13341e-10	317754	Systolic blood pressure
rs4759062	T	C	T	C	-0.0152733	0.000687322	0.298453	0.298453	FALSE	0.000725685	335700	26943	308757	0.34357	myopia	NA	NA	NA	NA	NA	NA	NA	0.00269706	1.48929e-08	317754	Systolic blood pressure
rs4767332	A	C	A	C	0.0153792	0.000781387	0.581181	0.581181	FALSE	0.000672947	335700	26943	308757	0.245585	myopia	NA	NA	NA	NA	NA	NA	NA	0.00249916	7.57635e-10	317754	Systolic blood pressure
rs4835266	C	T	C	T	-0.0148098	-0.000244389	0.483575	0.483575	FALSE	0.000672763	335700	26943	308757	0.71641	myopia	NA	NA	NA	NA	NA	NA	NA	0.0024997	3.13281e-09	317754	Systolic blood pressure
rs4843748	A	G	A	G	-0.0154899	-0.000319095	0.6687	0.6687	FALSE	0.000705355	335700	26943	308757	0.650989	myopia	NA	NA	NA	NA	NA	NA	NA	0.00261938	3.3511e-09	317754	Systolic blood pressure
rs488834	T	C	T	C	-0.0168734	0.00230929	0.766564	0.766564	FALSE	0.00078157	335700	26943	308757	0.00313009	myopia	NA	NA	NA	NA	NA	NA	NA	0.00290407	6.24342e-09	317754	Systolic blood pressure
rs4930676	T	C	T	C	-0.0243253	2.26056e-05	0.10783	0.10783	FALSE	0.0010672	335700	26943	308757	0.9831	myopia	NA	NA	NA	NA	NA	NA	NA	0.0039634	8.39283e-10	317754	Systolic blood pressure
rs4932373	C	A	C	A	0.0285221	0.00060409	0.326297	0.326297	FALSE	0.000706096	335700	26943	308757	0.392256	myopia	NA	NA	NA	NA	NA	NA	NA	0.00262134	1.44014e-27	317754	Systolic blood pressure
rs4937515	C	G	C	G	-0.0202334	0.000856707	0.594982	0.594982	TRUE	0.000678926	335700	26943	308757	0.207001	myopia	NA	NA	NA	NA	NA	NA	NA	0.00252271	1.05667e-15	317754	Systolic blood pressure
rs55857306	A	G	A	G	-0.0437583	-0.00135658	0.163974	0.163974	FALSE	0.000894475	335700	26943	308757	0.129362	myopia	NA	NA	NA	NA	NA	NA	NA	0.00332337	1.39427e-39	317754	Systolic blood pressure
rs55925664	A	T	A	T	0.0256813	-0.00142454	0.185723	0.185723	TRUE	0.000850752	335700	26943	308757	0.0940427	myopia	NA	NA	NA	NA	NA	NA	NA	0.00316024	4.43938e-16	317754	Systolic blood pressure
rs55938136	G	A	G	A	-0.0169283	-0.00299492	0.226206	0.226206	FALSE	0.000790415	335700	26943	308757	0.000151249	myopia	NA	NA	NA	NA	NA	NA	NA	0.00293445	7.9903e-09	317754	Systolic blood pressure
rs56092448	T	C	T	C	0.0222382	0.00189138	0.114447	0.114447	FALSE	0.00103954	335700	26943	308757	0.0688456	myopia	NA	NA	NA	NA	NA	NA	NA	0.00385896	8.28284e-09	317754	Systolic blood pressure
rs57301765	A	G	A	G	0.0246655	-0.000502455	0.154163	0.154163	FALSE	0.000912258	335700	26943	308757	0.581783	myopia	NA	NA	NA	NA	NA	NA	NA	0.00339001	3.44772e-13	317754	Systolic blood pressure
rs57946343	C	T	C	T	-0.0295296	-0.000177015	0.15191	0.15191	FALSE	0.000922436	335700	26943	308757	0.847821	myopia	NA	NA	NA	NA	NA	NA	NA	0.00342585	6.74554e-18	317754	Systolic blood pressure
rs6026742	A	G	A	G	0.0315685	0.000256372	0.117761	0.117761	FALSE	0.00103179	335700	26943	308757	0.803768	myopia	NA	NA	NA	NA	NA	NA	NA	0.00383307	1.78965e-16	317754	Systolic blood pressure
rs6031400	T	C	T	C	0.0193023	0.000933578	0.160422	0.160422	FALSE	0.000906061	335700	26943	308757	0.302838	myopia	NA	NA	NA	NA	NA	NA	NA	0.00336629	9.81737e-09	317754	Systolic blood pressure
rs604723	C	T	C	T	0.0339376	-0.000306757	0.724339	0.724339	FALSE	0.000745653	335700	26943	308757	0.680785	myopia	NA	NA	NA	NA	NA	NA	NA	0.00276968	1.64266e-34	317754	Systolic blood pressure
rs60691990	C	T	C	T	-0.0196751	0.000804209	0.342781	0.342781	FALSE	0.000700691	335700	26943	308757	0.251078	myopia	NA	NA	NA	NA	NA	NA	NA	0.00260367	4.14663e-14	317754	Systolic blood pressure
rs62368019	C	T	C	T	0.0159658	-3.54291e-05	0.290266	0.290266	FALSE	0.00073094	335700	26943	308757	0.961341	myopia	NA	NA	NA	NA	NA	NA	NA	0.00271396	4.03652e-09	317754	Systolic blood pressure
rs62434129	T	A	T	A	-0.0304842	7.18574e-05	0.0714637	0.0714637	TRUE	0.00128679	335700	26943	308757	0.955467	myopia	NA	NA	NA	NA	NA	NA	NA	0.00478112	1.82089e-10	317754	Systolic blood pressure
rs62481856	A	G	A	G	0.0438786	-0.000773903	0.196947	0.196947	FALSE	0.000831996	335700	26943	308757	0.35228	myopia	NA	NA	NA	NA	NA	NA	NA	0.0030902	9.56081e-46	317754	Systolic blood pressure
rs6271	T	C	T	C	-0.0288562	0.00281741	0.0738377	0.0738377	FALSE	0.00126457	335700	26943	308757	0.0258835	myopia	NA	NA	NA	NA	NA	NA	NA	0.00469938	8.23987e-10	317754	Systolic blood pressure
rs6461992	G	A	G	A	0.0355009	0.000970411	0.926979	0.926979	FALSE	0.00127151	335700	26943	308757	0.445349	myopia	NA	NA	NA	NA	NA	NA	NA	0.00473029	6.15809e-14	317754	Systolic blood pressure
rs6504213	C	T	C	T	0.01545	-0.001039	0.591769	0.591769	FALSE	0.000674969	335700	26943	308757	0.123724	myopia	NA	NA	NA	NA	NA	NA	NA	0.00250735	7.19676e-10	317754	Systolic blood pressure
rs6544667	T	C	T	C	-0.0139255	0.000229773	0.383035	0.383035	FALSE	0.000681975	335700	26943	308757	0.736176	myopia	NA	NA	NA	NA	NA	NA	NA	0.00253236	3.82231e-08	317754	Systolic blood pressure
rs6690557	G	T	G	T	-0.015112	-0.000462299	0.284079	0.284079	FALSE	0.00073431	335700	26943	308757	0.528977	myopia	NA	NA	NA	NA	NA	NA	NA	0.00272795	3.03231e-08	317754	Systolic blood pressure
rs6732308	G	A	G	A	-0.0182283	0.000127671	0.208384	0.208384	FALSE	0.000820725	335700	26943	308757	0.876381	myopia	NA	NA	NA	NA	NA	NA	NA	0.00304623	2.18118e-09	317754	Systolic blood pressure
rs6733889	C	T	C	T	-0.0150482	0.00207672	0.623065	0.623065	FALSE	0.000682371	335700	26943	308757	0.0023395	myopia	NA	NA	NA	NA	NA	NA	NA	0.00253665	2.99034e-09	317754	Systolic blood pressure
rs6734118	A	C	A	C	-0.0189561	0.00108012	0.2163	0.2163	FALSE	0.000805233	335700	26943	308757	0.179801	myopia	NA	NA	NA	NA	NA	NA	NA	0.00299291	2.39728e-10	317754	Systolic blood pressure
rs6768542	A	G	A	G	-0.0205414	0.000372529	0.158366	0.158366	FALSE	0.000914342	335700	26943	308757	0.683693	myopia	NA	NA	NA	NA	NA	NA	NA	0.00339517	1.44843e-09	317754	Systolic blood pressure
rs6911827	T	C	T	C	0.0146853	0.000801214	0.454272	0.454272	FALSE	0.000665429	335700	26943	308757	0.228569	myopia	NA	NA	NA	NA	NA	NA	NA	0.00247006	2.7619e-09	317754	Systolic blood pressure
rs691830	G	A	G	A	0.0169409	-6.67516e-05	0.476818	0.476818	FALSE	0.000663249	335700	26943	308757	0.919834	myopia	NA	NA	NA	NA	NA	NA	NA	0.00246289	6.06225e-12	317754	Systolic blood pressure
rs6983129	A	C	A	C	-0.0197987	-0.000391531	0.522069	0.522069	FALSE	0.000667221	335700	26943	308757	0.557333	myopia	NA	NA	NA	NA	NA	NA	NA	0.00247881	1.38537e-15	317754	Systolic blood pressure
rs709668	G	A	G	A	0.0178303	-0.000318436	0.797922	0.797922	FALSE	0.00082736	335700	26943	308757	0.700325	myopia	NA	NA	NA	NA	NA	NA	NA	0.00307223	6.49327e-09	317754	Systolic blood pressure
rs7123754	C	T	C	T	-0.018002	-0.00138495	0.327459	0.327459	FALSE	0.000706397	335700	26943	308757	0.0499278	myopia	NA	NA	NA	NA	NA	NA	NA	0.00262215	6.64484e-12	317754	Systolic blood pressure
rs71654213	T	C	T	C	-0.0171289	-0.000757896	0.38459	0.38459	FALSE	0.000687482	335700	26943	308757	0.270279	myopia	NA	NA	NA	NA	NA	NA	NA	0.00255382	1.98733e-11	317754	Systolic blood pressure
rs7200432	A	G	A	G	-0.0190742	0.000611165	0.299598	0.299598	FALSE	0.000724878	335700	26943	308757	0.399157	myopia	NA	NA	NA	NA	NA	NA	NA	0.00269314	1.41864e-12	317754	Systolic blood pressure
rs73046792	A	G	A	G	-0.0243641	-0.00126816	0.165198	0.165198	FALSE	0.000890468	335700	26943	308757	0.154403	myopia	NA	NA	NA	NA	NA	NA	NA	0.00330697	1.7425e-13	317754	Systolic blood pressure
rs73098804	A	T	A	T	0.0211413	8.69612e-05	0.129962	0.129962	TRUE	0.000992867	335700	26943	308757	0.930206	myopia	NA	NA	NA	NA	NA	NA	NA	0.00368759	9.87102e-09	317754	Systolic blood pressure
rs73437338	C	T	C	T	-0.0376464	-0.000153261	0.166798	0.166798	FALSE	0.000889983	335700	26943	308757	0.863275	myopia	NA	NA	NA	NA	NA	NA	NA	0.00330752	5.20695e-30	317754	Systolic blood pressure
rs73563812	T	G	T	G	-0.0210592	0.000449195	0.235901	0.235901	FALSE	0.000780467	335700	26943	308757	0.564922	myopia	NA	NA	NA	NA	NA	NA	NA	0.00290023	3.84504e-13	317754	Systolic blood pressure
rs743395	T	C	T	C	0.0146125	0.000102469	0.374686	0.374686	FALSE	0.000696125	335700	26943	308757	0.882975	myopia	NA	NA	NA	NA	NA	NA	NA	0.00258504	1.5806e-08	317754	Systolic blood pressure
rs7439366	C	T	C	T	0.015315	0.000900484	0.454524	0.454524	FALSE	0.000664535	335700	26943	308757	0.1754	myopia	NA	NA	NA	NA	NA	NA	NA	0.00246862	5.51616e-10	317754	Systolic blood pressure
rs74826317	G	A	G	A	-0.0508581	0.00113313	0.0279998	0.0279998	FALSE	0.00200418	335700	26943	308757	0.571815	myopia	NA	NA	NA	NA	NA	NA	NA	0.00743074	7.69965e-12	317754	Systolic blood pressure
rs75391241	G	A	G	A	0.0281575	-0.000493694	0.0720761	0.0720761	FALSE	0.00128233	335700	26943	308757	0.70024	myopia	NA	NA	NA	NA	NA	NA	NA	0.00476084	3.33448e-09	317754	Systolic blood pressure
rs75989961	G	T	G	T	0.024792	-0.000793271	0.0816417	0.0816417	FALSE	0.00120924	335700	26943	308757	0.511821	myopia	NA	NA	NA	NA	NA	NA	NA	0.0044933	3.44029e-08	317754	Systolic blood pressure
rs7753358	A	T	A	T	0.0144394	-0.00098025	0.487051	0.487051	TRUE	0.000673393	335700	26943	308757	0.14548	myopia	NA	NA	NA	NA	NA	NA	NA	0.00250277	7.96549e-09	317754	Systolic blood pressure
rs7765526	G	A	G	A	-0.0141919	0.000990475	0.541864	0.541864	FALSE	0.000671774	335700	26943	308757	0.14037	myopia	NA	NA	NA	NA	NA	NA	NA	0.00249562	1.29612e-08	317754	Systolic blood pressure
rs77870048	T	C	T	C	0.0544511	-0.00171958	0.0532104	0.0532104	FALSE	0.0014771	335700	26943	308757	0.244359	myopia	NA	NA	NA	NA	NA	NA	NA	0.00549938	4.14038e-23	317754	Systolic blood pressure
rs7798991	C	T	C	T	0.0157002	-0.000213608	0.262473	0.262473	FALSE	0.000753546	335700	26943	308757	0.776816	myopia	NA	NA	NA	NA	NA	NA	NA	0.00279878	2.02881e-08	317754	Systolic blood pressure
rs78473917	C	T	C	T	-0.0190052	-0.00107623	0.148716	0.148716	FALSE	0.000931495	335700	26943	308757	0.247937	myopia	NA	NA	NA	NA	NA	NA	NA	0.00346206	4.03237e-08	317754	Systolic blood pressure
rs786910	G	C	G	C	-0.0163348	0.000418976	0.588893	0.588893	TRUE	0.000672622	335700	26943	308757	0.53335	myopia	NA	NA	NA	NA	NA	NA	NA	0.00249865	6.26778e-11	317754	Systolic blood pressure
rs78744936	A	G	A	G	0.0162054	0.00127456	0.268915	0.268915	FALSE	0.000751988	335700	26943	308757	0.0900902	myopia	NA	NA	NA	NA	NA	NA	NA	0.002794	6.63454e-09	317754	Systolic blood pressure
rs79349366	T	C	T	C	-0.0407555	0.00593234	0.0325194	0.0325194	FALSE	0.0018883	335700	26943	308757	0.00168022	myopia	NA	NA	NA	NA	NA	NA	NA	0.00699758	5.74302e-09	317754	Systolic blood pressure
rs7938342	A	T	A	T	0.0254576	-6.99057e-05	0.583824	0.583824	TRUE	0.00067303	335700	26943	308757	0.917275	myopia	NA	NA	NA	NA	NA	NA	NA	0.00250027	2.40807e-24	317754	Systolic blood pressure
rs79621605	C	T	C	T	-0.0373893	-0.00306311	0.0344396	0.0344396	FALSE	0.00182402	335700	26943	308757	0.0930909	myopia	NA	NA	NA	NA	NA	NA	NA	0.00680098	3.85215e-08	317754	Systolic blood pressure
rs8121509	C	T	C	T	-0.0156706	0.000834525	0.452031	0.452031	FALSE	0.000665283	335700	26943	308757	0.209701	myopia	NA	NA	NA	NA	NA	NA	NA	0.00247145	2.29132e-10	317754	Systolic blood pressure
rs891511	A	G	A	G	-0.0179671	0.000570668	0.319374	0.319374	FALSE	0.000717333	335700	26943	308757	0.4263	myopia	NA	NA	NA	NA	NA	NA	NA	0.00266603	1.59449e-11	317754	Systolic blood pressure
rs9294987	C	T	C	T	0.0138564	0.000359106	0.502206	0.502206	FALSE	0.000667226	335700	26943	308757	0.590434	myopia	NA	NA	NA	NA	NA	NA	NA	0.00247928	2.28692e-08	317754	Systolic blood pressure
rs9349379	G	A	G	A	-0.0138096	0.000158709	0.404893	0.404893	FALSE	0.000674271	335700	26943	308757	0.813915	myopia	NA	NA	NA	NA	NA	NA	NA	0.00250525	3.5456e-08	317754	Systolic blood pressure
rs9385405	C	G	C	G	0.022515	0.000630026	0.435707	0.435707	TRUE	0.000666716	335700	26943	308757	0.344675	myopia	NA	NA	NA	NA	NA	NA	NA	0.00247527	9.42791e-20	317754	Systolic blood pressure
rs9476307	G	A	G	A	-0.0144025	0.00042334	0.410838	0.410838	FALSE	0.000674116	335700	26943	308757	0.530009	myopia	NA	NA	NA	NA	NA	NA	NA	0.00250325	8.74887e-09	317754	Systolic blood pressure
rs9888615	C	T	C	T	0.0169538	0.000997305	0.710967	0.710967	FALSE	0.000733198	335700	26943	308757	0.173763	myopia	NA	NA	NA	NA	NA	NA	NA	0.00272346	4.81858e-10	317754	Systolic blood pressure
Note: HDL: high density lipoprotein; LDL: low density lipoprotein; HbA1c: glycated hemoglobin;
